# Supplementary material for: Gastric bypass surgery in a rat model alters the community structure and functional composition of the intestinal microbiota independently of weight loss
Source: Microbiome. 2020 Feb 7;8:13. doi: 10.1186/s40168-020-0788-1 (PMC7007695; doi:10.1186/s40168-020-0788-1)
Supplement: Supplementary file 3 — Additional file 2. Omics data from 16S rRNA gene sequencing, metaproteomics and targeted metabolomics. [file 40168_2020_788_MOESM2_ESM.xlsx]

## Sheet: Information
Samples taken and methods used
		RYGB	Sham
				16S rRNA seq	Metaproteomics	Metabolomics
Bilio pancreatic limb (BLP)	Mucus	No	No (NA)	No	No	No
	Content	Yes	No (NA)	Yes	Yes	No
Ileum	Mucus	Yes	Yes	Yes	No	No
	Content	Yes	Yes	Yes	Yes	No
Cecum	Mucus	No	No	No	No	No
	Content	Yes	Yes	Yes	Yes	Yes
Colon	Mucus	Yes	Yes	Yes	No	No
	Content	Yes	Yes	Yes	Yes	Yes
Blood plasma		Yes	Yes	No	No	Yes
Data on following sheets are:
16S rRNA gene sequencing data is read count
Metaproteomics data is log10 transformed and median normalized peak areas of intensities
Targeted metabolomics data is absolute concentration µmol/(mg or mL)

## Sheet: Plasma metabolomics
Plasma metabolomics
Group	RYGB	RYGB	RYGB	RYGB	RYGB	RYGB	Sham	Sham	Sham	Sham
Metabolyte	R1	R2	R3	R4	R5	R6	S1	S2	S3	S4	Type
CA	64397	1206	9146	17940	3980	1460	2679	7820	8277	29.8	Bile acid
CDCA	19343	1316	1671	2119	2810	135	945	2520	1526	2308	Bile acid
DCA	1746	1039	908	2202	171	1778	298	753	413	1380	Bile acid
GCA	3959	26005	282	10002	194	5697	2533	1646	981	118	Bile acid
GCDCA	998	2922	44.1	585	124	156	400	322	67.3	16.6	Bile acid
GDCA	360	3175	79.5	1585	35	949	191	506	94.6	53.4	Bile acid
GLCA	13.9	25.9		11.6			3.96	8.98	2.94		Bile acid
GUDCA	106		7.82	47.1	7.79	20.5					Bile acid
HDCA	878	9668	1643	449	666	643	2088	5676	1889	305	Bile acid
LCA	151	109	50.6	81.5	67.3	96.2	101	109	81.8	99.7	Bile acid
MCA(a)	6071	385	467	1635	753	127	381	939	981	87.3	Bile acid
MCA(b)	5980	2248	1323	3564	471	521	208	545	558	517	Bile acid
MCA(o)	3603	1293	1013	4512	505	3334	170	244	171	922	Bile acid
TCA	132	1979	190	1247	50.1	2367	234	197	519	18695	Bile acid
TCDCA	25.4	508	26.9	134	14.1	142	120	66.3	59.1	1395	Bile acid
TDCA	7.59	261	22.6	169	3.93	374	43.9	39.7	40.2	2404	Bile acid
TLCA		9.6		5.62		6.02	6.9	6.56	4.61	27.7	Bile acid
TMCA(a+b)	68.9	2442	81.6	513	28.5	809	280	113	196	5519	Bile acid
TUDCA	8.52			15	4.02	26.5				389	Bile acid
UDCA	4530	487	287	663	220	47.3			130		Bile acid
Ala	1830	1100	1130	752	997	2190	2300	724	1020	921	Amino acids
Arg	281	242	148	147	146	400	376	142	135	61.8	Amino acids
Asn	96.7	114	69.4	56.5	32.8	272	294	59.7	24.9	109	Amino acids
Asp	40.1	30	20.6	18.3	53	33	27	11.8	50.4	5.82	Amino acids
Cit	322	210	146	140	185	187	173	133	193	99.1	Amino acids
Gln	1180	1040	763	642	871	1110	1230	642	934	1120	Amino acids
Glu	246	265	135	113	195	225	224	133	186	68.8	Amino acids
Gly	584	768	408	427	259	411	442	412	253	328	Amino acids
His	208	172	113	99.3	142	251	269	99.8	137	108	Amino acids
Ile	191	250	121	128	48.3	297	308	129	45.1	115	Amino acids
Leu	334	362	201	203	89.3	482	478	220	46.2	215	Amino acids
Lys	779	607	501	363	390	1000	1040	366	399	535	Amino acids
Met	95	80.2	103	66.5	31.6	253	203	66.5	29.8	91.9	Amino acids
Orn	145	140	79.3	79.6	131	143	138	82.3	129	172	Amino acids
Phe	159	153	84.6	101	50.2	221	238	103	50.4	101	Amino acids
Pro	407	393	324	185	218	839	973	180	222	298	Amino acids
Ser	866	628	692	493	402	931	961	500	384	364	Amino acids
Thr	238	340	140	852	39.3	1280	1420	862	41.4	248	Amino acids
Trp	88.6	122	81.1	95.2	28.1	239	239	97.5	27.9	129	Amino acids
Tyr	256	212	135	124	46.6	454	467	122	45.7	138	Amino acids
Val	374	412	241	266	112	580	626	268	113	233	Amino acids
Ac-Orn	39.7	10.2	49.8	11.6	26	14.7	15.4	12	27.3	3.43	Amino acids
ADMA	2.01	1.49	1.36	1.78	1.51	2.2	1.53	1.98	1.9	1.5	Amines
alpha-AAA	4.51	1.46	2.42	1.55	1.78	4.77	5.99	0.946	1.61	1.21	Amines
c4-OH-Pro	0.005	0.008	0.011	0.008	0.015	0.01	0.012	0.024	0.013	0	Amines
Carnosine	0	0	0	0	0	0	0	0	0	0	Amines
Creatinine	46.2	42.7	35.6	40.4	22.8	35.6	36.1	43	25	36.3	Amines
DOPA	0.064	0	0	0.011	0.002	0.035	0	0.096	0.04	0.02	Amines
Dopamine	0.345	0.192	0.177	0.173	0.144	0.273	0.174	0.233	0.184	0.179	Amines
Histamine	0.576	0.316	0.385	0.267	0.277	0.263	0.267	0.288	0.272	0.467	Amines
Kynurenine	1.21	2.18	2.02	2.38	0.114	1.97	2	2.55	0	3.06	Amines
Met-SO	10.1	3.48	12.1	2.14	5.26	11.9	9.19	2.35	4.58	7.45	Amines
Nitro-Tyr	0	0	0	0	0	0	0	0	0	0	Amines
PEA	0.098	0.045	0.03	0.028	0.092	0.053	0.043	0.026	0.074	0.035	Amines
Putrescine	1.72	0	0	0.122	0.889	0.379	1.04	0	1.26	0.1	Amines
SDMA	0	0	0	0	0	0	0	0	0	0	Amines
Serotonin	18.8	11.2	5.58	8.75	6.72	0.468	0.462	8.64	7.11	1.31	Amines
Spermidine	24.5	8.79	7.14	24	6.02	8.09	6.95	22.8	5.91	22.6	Amines
Spermine	0.456	0.43	0.311	0.461	0.389	0.36	0.596	0.51	0.441	0.352	Amines
t4-OH-Pro	26.7	29.9	31.2	20.9	13	23.3	24.3	21.3	14	18.4	Amines
Taurine	199	127	236	158	127	314	307	162	116	295	Amines
total DMA	1.16	1.14	0.659	0.786	0.747	0.745	0.928	0.573	0.893	0.564	Amines
C0	41	44.1	35	46.6	31.6	53.3	47.4	40.6	70.3	33.1	acylcarnitines
C10	0.149	0.165	0.155	0.119	0.116	0.114	0.168	0.175	0.178	0.171	acylcarnitines
C10:1	0.057	0.055	0.055	0.051	0.049	0.052	0.073	0.068	0.082	0.081	acylcarnitines
C10:2	0.08	0.074	0.074	0.061	0.07	0.071	0.083	0.09	0.072	0.071	acylcarnitines
C12	0.097	0.094	0.083	0.092	0.076	0.073	0.097	0.103	0.109	0.098	acylcarnitines
C12-DC	0.212	0.206	0.215	0.169	0.196	0.187	0.248	0.266	0.195	0.219	acylcarnitines
C12:1	0.081	0.075	0.071	0.069	0.067	0.067	0.07	0.073	0.069	0.058	acylcarnitines
C14	0.088	0.093	0.067	0.093	0.057	0.061	0.081	0.095	0.129	0.128	acylcarnitines
C14:1	0.034	0.037	0.034	0.046	0.023	0.025	0.041	0.049	0.061	0.054	acylcarnitines
C14:1-OH	0.054	0.044	0.041	0.038	0.033	0.034	0.04	0.043	0.068	0.058	acylcarnitines
C14:2	0.021	0.023	0.021	0.026	0.016	0.018	0.023	0.028	0.032	0.039	acylcarnitines
C14:2-OH	0.028	0.03	0.028	0.023	0.023	0.028	0.027	0.031	0.039	0.033	acylcarnitines
C16	0.237	0.194	0.138	0.196	0.081	0.147	0.144	0.194	0.243	0.234	acylcarnitines
C16-OH	0.047	0.041	0.039	0.042	0.033	0.043	0.038	0.046	0.052	0.052	acylcarnitines
C16:1	0.039	0.044	0.038	0.05	0.033	0.031	0.049	0.057	0.063	0.058	acylcarnitines
C16:1-OH	0.048	0.037	0.03	0.033	0.026	0.03	0.036	0.039	0.049	0.044	acylcarnitines
C16:2	0.033	0.041	0.031	0.032	0.027	0.025	0.038	0.039	0.07	0.064	acylcarnitines
C16:2-OH	0.03	0.033	0.028	0.028	0.025	0.022	0.035	0.037	0.05	0.044	acylcarnitines
C18	0.109	0.075	0.079	0.091	0.05	0.072	0.063	0.09	0.1	0.163	acylcarnitines
C18:1	0.136	0.102	0.089	0.129	0.037	0.054	0.078	0.109	0.138	0.151	acylcarnitines
C18:1-OH	0.042	0.039	0.035	0.038	0.033	0.031	0.037	0.046	0.06	0.064	acylcarnitines
C18:2	0.048	0.057	0.042	0.066	0.026	0.029	0.043	0.056	0.072	0.076	acylcarnitines
C2	9.65	14	6.93	21.7	9.54	13.7	10.5	11.2	22	21.1	acylcarnitines
C3	2.24	1.57	1.51	1.36	1.24	3.43	0.439	0.393	0.711	0.555	acylcarnitines
C3-OH	0.07	0.059	0.058	0.056	0.062	0.059	0.094	0.085	0.071	0.054	acylcarnitines
C3:1	0.033	0.027	0.028	0.026	0.029	0.027	0.042	0.039	0.031	0.026	acylcarnitines
C4	0.33	1.05	0.219	0.349	0.201	0.333	0.472	0.362	0.509	0.503	acylcarnitines
C3-DC (C4-OH)	0.204	0.18	0.172	0.171	0.157	0.154	0.204	0.183	0.195	0.168	acylcarnitines
C4:1	0.082	0.094	0.084	0.066	0.071	0.074	0.103	0.1	0.075	0.066	acylcarnitines
C5	0.158	0.312	0.131	0.186	0.106	0.26	0.209	0.197	0.29	0.251	acylcarnitines
C5-M-DC	0.11	0.101	0.096	0.082	0.1	0.09	0.145	0.13	0.101	0.089	acylcarnitines
C5-OH (C3-DC-M)	0.102	0.091	0.077	0.078	0.077	0.088	0.118	0.123	0.089	0.09	acylcarnitines
C5:1	0.074	0.068	0.065	0.063	0.066	0.06	0.092	0.078	0.068	0.06	acylcarnitines
C5:1-DC	0.092	0.102	0.077	0.07	0.077	0.079	0.122	0.107	0.091	0.078	acylcarnitines
C6 (C4:1-DC)	0.077	0.145	0.064	0.086	0.061	0.054	0.137	0.114	0.098	0.108	acylcarnitines
C5-DC (C6-OH)	0.082	0.078	0.07	0.06	0.066	0.064	0.11	0.097	0.078	0.075	acylcarnitines
C6:1	0.053	0.05	0.051	0.037	0.044	0.042	0.074	0.06	0.051	0.052	acylcarnitines
C7-DC	0.059	0.061	0.051	0.048	0.055	0.047	0.076	0.068	0.063	0.057	acylcarnitines
C8	0.129	0.14	0.122	0.114	0.119	0.115	0.183	0.171	0.166	0.157	acylcarnitines
C9	0.123	0.106	0.095	0.084	0.097	0.085	0.114	0.11	0.101	0.096	acylcarnitines
lysoPC a C14:0	5.3	4.51	4.28	3.34	3.83	3.3	3.37	3.06	3.55	3	glycerophospholipids
lysoPC a C16:0	253	192	199	171	116	155	161	192	223	148	glycerophospholipids
lysoPC a C16:1	10.9	7.87	7.16	4	2.74	3.16	5.21	4.09	5.94	1.84	glycerophospholipids
lysoPC a C17:0	33.1	10.5	7.15	9.49	8.37	7.73	4.5	4.35	5.92	3.14	glycerophospholipids
lysoPC a C18:0	169	134	134	137	71.3	112	96.3	131	159	123	glycerophospholipids
lysoPC a C18:1	60.7	43.2	62.7	37.4	22.5	31.4	31.6	30.8	34.7	16.5	glycerophospholipids
lysoPC a C18:2	83.5	69.2	80.5	40.9	40	53.9	56.1	61.4	38.2	26.2	glycerophospholipids
lysoPC a C20:3	4.14	3.39	1.63	0.797	1.99	0.937	1.66	1.14	1.33	0.367	glycerophospholipids
lysoPC a C20:4	66	56.7	48.5	41.7	26.5	58.8	40.3	53.2	47.7	21.8	glycerophospholipids
lysoPC a C24:0	0.667	0.61	0.573	0.887	0.542	1.59	0.881	0.712	0.508	0.507	glycerophospholipids
lysoPC a C26:0	0.351	0.333	0.36	0.47	0.423	0.958	0.604	0.367	0.203	0.15	glycerophospholipids
lysoPC a C26:1	0.324	0.375	0.354	0.746	0.395	1.57	0.906	0.596	0.273	0.221	glycerophospholipids
lysoPC a C28:0	1	0.684	0.702	0.931	0.61	1.32	0.758	0.656	0.77	0.417	glycerophospholipids
lysoPC a C28:1	0.716	0.688	0.597	1.25	0.659	2.51	1.18	0.865	0.498	0.277	glycerophospholipids
PC aa C24:0	0.145	0.228	0.199	0.481	0.264	1.08	0.553	0.315	0.143	0.145	glycerophospholipids
PC aa C26:0	0.673	0.77	0.787	1.04	0.909	1.6	1.43	1.03	0.635	0.58	glycerophospholipids
PC aa C28:1	0.285	0.266	0.288	0.365	0.253	0.487	0.377	0.262	0.3	0.182	glycerophospholipids
PC aa C30:0	2.04	1.53	0.885	1.3	1.45	0.987	0.993	1.01	1.01	2.21	glycerophospholipids
PC aa C30:2	0.091	0.119	0.104	0.224	0.165	0.428	0.284	0.122	0.101	0.067	glycerophospholipids
PC aa C32:0	26.9	23.5	12.4	16.3	18	8.49	10.6	16	11.5	41.4	glycerophospholipids
PC aa C32:1	6.46	4.15	2.4	2.77	2.87	2.3	3.27	2.81	4.52	2.43	glycerophospholipids
PC aa C32:2	2.36	1.54	1.45	0.978	1.81	1.17	1.44	1.1	1.23	0.86	glycerophospholipids
PC aa C32:3	0.219	0.125	0.169	0.233	0.174	0.294	0.191	0.156	0.143	0.13	glycerophospholipids
PC aa C34:1	77.1	48.3	38.4	44.7	36.7	36.8	42.2	51.2	52	36.8	glycerophospholipids
PC aa C34:2	153	109	108	95.2	102	96.6	140	155	133	114	glycerophospholipids
PC aa C34:3	10.2	6.11	6.07	3.57	4.37	3.65	6.98	5.36	5.08	2.13	glycerophospholipids
PC aa C34:4	1.86	1.14	0.861	0.972	0.979	1.08	1.07	0.704	1.46	0.566	glycerophospholipids
PC aa C36:0	1.73	1.21	1.3	1.62	0.987	1.68	1.31	1.49	1.7	1.48	glycerophospholipids
PC aa C36:1	28.6	17.7	16.8	19.7	12.3	16.5	14.5	16.3	19.5	14.1	glycerophospholipids
PC aa C36:2	114	77.7	86.6	75.7	74.3	79.3	90.3	102	97.2	83.9	glycerophospholipids
PC aa C36:3	57.1	35.7	56.3	30	37.4	28.3	38.1	31.4	36.5	16.1	glycerophospholipids
PC aa C36:4	141	98.7	84.3	105	74.5	115	125	129	204	104	glycerophospholipids
PC aa C36:5	9.3	5.18	4.49	4.05	3.44	3.75	5.75	4	6.07	1.94	glycerophospholipids
PC aa C36:6	0.877	0.513	0.472	0.508	0.537	0.475	0.422	0.345	0.52	0.257	glycerophospholipids
PC aa C38:0	1.93	1.08	1	1.42	0.838	1.31	0.929	0.897	1.07	0.828	glycerophospholipids
PC aa C38:1	0.705	0.563	0.761	0.679	0.57	0.72	0.428	0.431	0.665	0.744	glycerophospholipids
PC aa C38:3	32.5	21	12.2	14.9	16.3	15.6	18.4	15.8	23	13.8	glycerophospholipids
PC aa C38:4	148	114	85.2	120	78.6	137	117	128	209	133	glycerophospholipids
PC aa C38:5	58.8	44.2	33.1	41.2	30.1	42.3	37.4	29.8	59.8	19	glycerophospholipids
PC aa C38:6	85.8	56.8	45.5	71.9	45.3	63.7	47.2	49.1	76.8	40	glycerophospholipids
PC aa C40:1	0.489	0.375	0.405	0.412	0.359	0.515	0.413	0.357	0.316	0.341	glycerophospholipids
PC aa C40:2	0.628	0.478	0.506	0.437	0.45	0.497	0.541	0.424	0.412	0.579	glycerophospholipids
PC aa C40:3	0.908	0.811	0.632	0.624	0.614	0.703	0.636	0.519	0.594	0.622	glycerophospholipids
PC aa C40:4	5.81	3.82	1.9	3.01	3.36	3.43	2.4	2.21	3.76	2.89	glycerophospholipids
PC aa C40:5	18.9	17.4	5.71	14	11.6	14.8	8.57	7.58	17	7.26	glycerophospholipids
PC aa C40:6	49.4	35.5	28.1	47.9	30.4	44.8	21.3	26	43.4	27.8	glycerophospholipids
PC aa C42:0	0.288	0.208	0.22	0.229	0.189	0.27	0.237	0.214	0.243	0.232	glycerophospholipids
PC aa C42:1	0.236	0.182	0.174	0.178	0.133	0.212	0.172	0.166	0.174	0.156	glycerophospholipids
PC aa C42:2	0.396	0.315	0.323	0.261	0.257	0.299	0.463	0.389	0.357	0.422	glycerophospholipids
PC aa C42:4	0.456	0.325	0.306	0.325	0.299	0.331	0.296	0.269	0.306	0.31	glycerophospholipids
PC aa C42:5	0.559	0.402	0.329	0.432	0.339	0.448	0.346	0.271	0.412	0.293	glycerophospholipids
PC aa C42:6	1.14	0.872	0.575	0.73	0.787	0.945	0.62	0.476	0.703	0.488	glycerophospholipids
PC ae C30:0	0.271	0.2	0.158	0.208	0.22	0.242	0.195	0.162	0.149	0.162	glycerophospholipids
PC ae C30:1	0.074	0.097	0.109	0.2	0.191	0.425	0.368	0.197	0.037	0.059	glycerophospholipids
PC ae C30:2	0.1	0.093	0.08	0.153	0.094	0.294	0.133	0.087	0.069	0.046	glycerophospholipids
PC ae C32:1	1.09	0.721	0.571	0.77	0.688	0.941	0.84	0.82	0.829	0.747	glycerophospholipids
PC ae C32:2	0.201	0.149	0.179	0.206	0.178	0.282	0.193	0.15	0.151	0.121	glycerophospholipids
PC ae C34:0	5.43	2.14	1.19	1.87	2.38	0.958	0.778	0.81	0.771	1.48	glycerophospholipids
PC ae C34:1	12.7	4.76	3.13	4.12	4.26	3.09	3.01	3.3	2.96	4.12	glycerophospholipids
PC ae C34:2	15.4	4.67	5.24	4.18	7.28	4.12	3.84	3.15	2.42	2.22	glycerophospholipids
PC ae C34:3	0.802	0.514	0.576	0.565	0.518	0.767	0.639	0.518	0.473	0.461	glycerophospholipids
PC ae C36:0	1.54	0.657	0.504	0.616	0.634	0.53	0.579	0.492	0.548	0.387	glycerophospholipids
PC ae C36:1	9.44	3.06	2.45	2.9	3.05	2.19	1.77	1.45	1.61	1.22	glycerophospholipids
PC ae C36:2	25.2	7.2	6.28	6.41	10.2	6.33	5.85	5.28	4.41	3.03	glycerophospholipids
PC ae C36:3	4.93	1.92	1.4	1.22	1.68	1.05	1.24	1.05	0.878	0.934	glycerophospholipids
PC ae C36:4	16.7	6.53	4.94	7.78	6.31	8.06	6.68	6.81	7.4	4.6	glycerophospholipids
PC ae C36:5	2.19	1.53	1.23	1.8	1.17	2.29	1.6	1.91	2.35	1.67	glycerophospholipids
PC ae C38:0	3.61	1.93	1.75	1.93	1.24	1.63	1.63	1.29	1.88	0.718	glycerophospholipids
PC ae C38:1	1.37	0.696	0.986	0.586	0.646	0.35	0.768	0.512	0.659	0.198	glycerophospholipids
PC ae C38:2	4.79	2.35	2.06	1.79	1.93	2.35	2.91	2.9	2.55	1.52	glycerophospholipids
PC ae C38:3	5.42	2.11	1.29	1.28	1.84	1.32	1.3	1.09	1.25	0.981	glycerophospholipids
PC ae C38:4	34.5	10.6	5.53	11.8	9.5	13.5	8.3	7.14	11.8	5.66	glycerophospholipids
PC ae C38:5	10.4	5.1	3.53	5.87	4.37	5.84	4.87	4.86	5.66	4.88	glycerophospholipids
PC ae C38:6	7.41	2.62	2.22	3.45	3.21	3.26	2.1	1.94	2.49	1.79	glycerophospholipids
PC ae C40:1	8.46	4.95	4.51	5.32	3.17	4.61	4.5	4.43	4.46	2.97	glycerophospholipids
PC ae C40:2	1.49	0.897	0.825	0.841	0.618	0.899	0.823	0.77	1.01	0.645	glycerophospholipids
PC ae C40:3	1.32	0.842	0.649	0.683	0.62	0.75	0.673	0.616	0.707	0.823	glycerophospholipids
PC ae C40:4	5.73	3.18	1.72	2.93	2	3.83	3.08	3.1	5.22	2.4	glycerophospholipids
PC ae C40:5	5.98	2.78	1.17	2.27	2.19	2.3	1.43	1.32	2.03	1.37	glycerophospholipids
PC ae C40:6	12.1	3.56	2.07	4.77	4.16	4.13	1.74	1.55	2.63	1.42	glycerophospholipids
PC ae C42:0	1.2	1.03	0.882	1.03	0.812	1.15	0.999	0.837	1.02	0.791	glycerophospholipids
PC ae C42:1	1.13	0.959	0.603	0.954	0.681	1.85	0.912	0.588	0.632	0.422	glycerophospholipids
PC ae C42:2	1.11	0.804	0.493	0.627	0.539	0.74	0.686	0.479	0.549	0.339	glycerophospholipids
PC ae C42:3	1.75	1.12	0.935	1.29	0.786	1.22	0.928	0.823	0.875	0.583	glycerophospholipids
PC ae C42:4	0.609	0.403	0.354	0.38	0.339	0.385	0.307	0.277	0.317	0.323	glycerophospholipids
PC ae C42:5	1.45	1.01	0.697	1.01	0.796	1	0.733	0.753	0.971	0.771	glycerophospholipids
PC ae C44:3	0.419	0.399	0.368	0.409	0.286	0.517	0.405	0.335	1.23	0.975	glycerophospholipids
PC ae C44:4	0.402	0.356	0.308	0.318	0.215	0.328	0.306	0.288	0.371	0.267	glycerophospholipids
PC ae C44:5	0.421	0.31	0.307	0.385	0.246	0.407	0.308	0.277	0.269	0.219	glycerophospholipids
PC ae C44:6	0.447	0.269	0.257	0.308	0.283	0.305	0.286	0.251	0.303	0.222	glycerophospholipids
SM (OH) C14:1	2.04	1.14	0.991	1.5	0.908	1.16	0.732	0.921	1.06	0.819	sphingolipids
SM (OH) C16:1	2.13	1.1	0.674	1.08	0.946	0.737	0.562	0.691	0.625	0.743	sphingolipids
SM (OH) C22:1	13	9.85	8.54	9.18	3.94	13.8	9.16	11	10.2	7.67	sphingolipids
SM (OH) C22:2	4.53	3.16	2.44	3.49	1.3	3.59	3.03	3.01	3.56	2.24	sphingolipids
SM (OH) C24:1	2.4	1.6	1.63	1.55	0.797	1.85	2.04	2.91	3.72	2.24	sphingolipids
SM C16:0	34.2	26.9	24.9	28	19.2	24.3	31.1	45.2	49.8	43.6	sphingolipids
SM C16:1	2.41	1.97	2.45	2.23	1.03	2.12	3.05	3.93	4.75	3.22	sphingolipids
SM C18:0	4.9	3.57	3.11	4.12	2.13	2.97	2.71	4.15	3.89	5.46	sphingolipids
SM C18:1	1.37	0.902	1.16	1.13	0.476	0.895	1	1.4	1.57	1.39	sphingolipids
SM C20:2	0.384	0.217	0.211	0.264	0.132	0.291	0.214	0.251	0.265	0.233	sphingolipids
SM C22:3	2.9	1.45	1.31	1.81	1.25	1.98	1.85	2.49	3.05	1.35	sphingolipids
SM C24:0	29.8	20.9	18.4	18.8	13.9	23.2	23.2	33	31.9	26.2	sphingolipids
SM C24:1	34.6	23.8	16.4	22.1	18	21.3	19.7	23.3	28.6	26.4	sphingolipids
SM C26:0	0.426	0.261	0.252	0.282	0.16	0.297	0.303	0.551	0.422	0.31	sphingolipids
SM C26:1	0.763	0.371	0.418	0.548	0.256	0.5	0.74	1.19	0.832	0.739	sphingolipids
H1	15182	20565	22442	10391	8379	14095	9900	10439	8425	7865	sugars

## Sheet: BPL metaproteomics
Bileo pancreatic limb metaproteomics											Bileo pancreatic limb metaproteomic
Type:	RYGB	RYGB	RYGB	RYGB
Protein group	RYGB-Biliopancreatic_5	RYGB-Biliopancreatic_14	RYGB-Biliopancreatic_15	RYGB-Biliopancreatic_18	superkingdom [common]	phylum [common]	class [common]	order [common]	family [common]	genus [common]	species [common]	common COG/KOG	main role [COG/KOG]	subrole [COG/KOG]	description [COG/KOG]
751636617	NA	NA	NA	NA	Bacteria	Proteobacteria	Gammaproteobacteria	Pseudomonadales	Pseudomonadaceae	Pseudomonas	Pseudomonas stutzeri group	no hit	-	-	-
489153983	7.86097	NA	NA	8.35403	Bacteria	Firmicutes	Bacilli	Lactobacillales	heterogeneous	heterogeneous	heterogeneous	COG0783	metabolism	Inorganic ion transport and metabolism	DNA-binding ferritin-like protein (oxidative damage protectant)
537107578	NA	NA	NA	NA	Bacteria	heterogeneous	heterogeneous	heterogeneous	heterogeneous	heterogeneous	heterogeneous	COG0241	metabolism	Amino acid transport and metabolism	Histidinol phosphatase and related phosphatases
510803402	7.64515	NA	NA	NA	Bacteria	Firmicutes	Bacilli	Lactobacillales	Enterococcaceae	Enterococcus	Enterococcus avium	COG4422	poorly characterized	Function unknown	Bacteriophage protein gp37
500100019	7.91508	7.89008	7.56524	7.46287	Bacteria	Actinobacteria	Actinobacteria	Micrococcales	heterogeneous	heterogeneous	heterogeneous	COG1414	information storage and processing	Transcription	Transcriptional regulator
489634058	7.21026	NA	NA	7.10692	Bacteria	Firmicutes	Erysipelotrichia	Erysipelotrichales	heterogeneous	heterogeneous	heterogeneous	no hit	-	-	-
547733542	6.82954	NA	NA	6.9378	Bacteria	Bacteroidetes	Bacteroidia	Bacteroidales	heterogeneous	heterogeneous	heterogeneous	COG1629	metabolism	Inorganic ion transport and metabolism	Outer membrane receptor proteins, mostly Fe transport
494746350	8.07548	7.56983	7.88144	7.60095	Bacteria	Proteobacteria	Gammaproteobacteria	Pseudomonadales	Moraxellaceae	unclassified	Acinetobacter	COG0523	poorly characterized	General function prediction only	Putative GTPases (G3E family)
490457206	7.96621	NA	NA	NA	Bacteria	Bacteroidetes	Bacteroidia	Bacteroidales	Rikenellaceae	Alistipes	Alistipes putredinis	COG1228	metabolism	Secondary metabolites biosynthesis, transport and catabolism	Imidazolonepropionase and related amidohydrolases
490328998	6.91902	NA	NA	NA	Bacteria	Actinobacteria	Actinobacteria	Bifidobacteriales	Bifidobacteriaceae	Bifidobacterium	heterogeneous	COG2942	metabolism	Carbohydrate transport and metabolism	N-acyl-D-glucosamine 2-epimerase
545460681	7.53648	7.08161	7.90368	7.4844	Bacteria	Proteobacteria	Alphaproteobacteria	Caulobacterales	Caulobacteraceae	Brevundimonas	Brevundimonas abyssalis	COG0520	metabolism	Amino acid transport and metabolism	Selenocysteine lyase
490418825	8.60632	NA	NA	8.75534	Bacteria	Bacteroidetes	Bacteroidia	Bacteroidales	Bacteroidaceae	Bacteroides	Bacteroides eggerthii	COG2513	metabolism	Carbohydrate transport and metabolism	PEP phosphonomutase and related enzymes
551238880	6.98178	NA	NA	NA	Bacteria	Actinobacteria	Actinobacteria	Bifidobacteriales	Bifidobacteriaceae	Bifidobacterium	heterogeneous	no hit	-	-	-
502470635	7.59176	NA	NA	NA	Bacteria	heterogeneous	heterogeneous	heterogeneous	heterogeneous	heterogeneous	heterogeneous	COG0334	metabolism	Amino acid transport and metabolism	Glutamate dehydrogenase/leucine dehydrogenase
504511147	7.33628	NA	NA	7.20487	Bacteria	Actinobacteria	Actinobacteria	Bifidobacteriales	Bifidobacteriaceae	Bifidobacterium	Bifidobacterium animalis	COG4932	cellular processes and signaling	Cell wall/membrane/envelope biogenesis	Predicted outer membrane protein
565840480	7.29789	NA	NA	NA	Bacteria	Firmicutes	Clostridia	Clostridiales	heterogeneous	heterogeneous	heterogeneous	no hit	-	-	-
491915338	8.43592	NA	7.41539	NA	Bacteria	Proteobacteria	Betaproteobacteria	Burkholderiales	Oxalobacteraceae	Massilia	Massilia timonae	COG1305	metabolism	Amino acid transport and metabolism	Transglutaminase-like enzymes, putative cysteine proteases
546384674	7.23308	NA	NA	NA	Bacteria	Bacteroidetes	Bacteroidia	Bacteroidales	heterogeneous	heterogeneous	heterogeneous	heterogeneous	-	-	-
492439468	7.31117	NA	NA	7.69367	Bacteria	Bacteroidetes	Bacteroidia	Bacteroidales	Bacteroidaceae	Bacteroides	heterogeneous	COG3883	poorly characterized	Function unknown	Uncharacterized protein conserved in bacteria
505103800	7.90254	NA	NA	NA	Bacteria	Actinobacteria	Actinobacteria	Corynebacteriales	Mycobacteriaceae	Mycobacterium	Mycobacterium canettii	COG0468	information storage and processing	Replication, recombination and repair	RecA/RadA recombinase
477138840	8.14086	7.48296	7.19956	7.47326	Bacteria	heterogeneous	heterogeneous	heterogeneous	heterogeneous	heterogeneous	heterogeneous	COG0289	metabolism	Amino acid transport and metabolism	Dihydrodipicolinate reductase
516917762	6.75511	NA	NA	7.1426	Bacteria	Firmicutes	Bacilli	Lactobacillales	Streptococcaceae	heterogeneous	heterogeneous	COG4690	metabolism	Amino acid transport and metabolism	Dipeptidase
551259704	9.22717	7.55336	9.19086	7.83636	Bacteria	Actinobacteria	Actinobacteria	Micrococcales	Microbacteriaceae	Microbacterium	Microbacterium sp. B19	COG0484	cellular processes and signaling	Posttranslational modification, protein turnover, chaperones	DnaJ-class molecular chaperone with C-terminal Zn finger domain
559186429	8.57074	7.56887	7.6433	NA	Bacteria	heterogeneous	heterogeneous	heterogeneous	heterogeneous	heterogeneous	heterogeneous	COG0853	metabolism	Coenzyme transport and metabolism	Aspartate 1-decarboxylase
41507	NA	NA	NA	7.2388	Bacteria	heterogeneous	heterogeneous	heterogeneous	heterogeneous	heterogeneous	heterogeneous	COG4154	metabolism	Carbohydrate transport and metabolism	Fucose dissimilation pathway protein FucU
109157313	7.38245	7.4382	7.57543	7.38108	Bacteria	Bacteroidetes	Bacteroidia	Bacteroidales	Bacteroidaceae	Bacteroides	Bacteroides thetaiotaomicron	no hit	-	-	-
640647568	7.40658	NA	7.09045	NA	Bacteria	Bacteroidetes	Bacteroidia	Bacteroidales	Bacteroidaceae	heterogeneous	heterogeneous	COG1674	cellular processes and signaling	Cell cycle control, cell division, chromosome partitioning	DNA segregation ATPase FtsK/SpoIIIE and related proteins
642983567	9.59534	9.49361	9.47037	9.55643	Bacteria	Firmicutes	Bacilli	Lactobacillales	Streptococcaceae	Streptococcus	heterogeneous	COG1249	metabolism	Energy production and conversion	Pyruvate/2-oxoglutarate dehydrogenase complex, dihydrolipoamide dehydrogenase (E3) component, and related enzymes
646705855	9.37357	8.56218	9.18454	8.83945	Bacteria	Bacteroidetes	Flavobacteriia	Flavobacteriales	Flavobacteriaceae	Flavobacterium	Flavobacterium sp. JGI 0001001-D01	COG0666	poorly characterized	General function prediction only	FOG: Ankyrin repeat
652567900	8.19493	NA	NA	NA	Bacteria	Firmicutes	Bacilli	Bacillales	Alicyclobacillaceae	Alicyclobacillus	Alicyclobacillus herbarius	COG0508	metabolism	Energy production and conversion	Pyruvate/2-oxoglutarate dehydrogenase complex, dihydrolipoamide acyltransferase (E2) component, and related enzymes
654954551	9.30933	NA	8.73424	9.01817	Bacteria	Firmicutes	Bacilli	Bacillales	Bacillaceae	Bacillus	Bacillus sp. J13	COG4632	metabolism	Carbohydrate transport and metabolism	Exopolysaccharide biosynthesis protein related to N-acetylglucosamine-1-phosphodiester alpha-N-acetylglucosaminidase
685985282	8.85663	8.59195	8.96511	8.81959	Bacteria	heterogeneous	heterogeneous	heterogeneous	heterogeneous	heterogeneous	heterogeneous	heterogeneous	-	-	-
738846356	7.75365	NA	NA	NA	Bacteria	Proteobacteria	Alphaproteobacteria	Rhodobacterales	Rhodobacteraceae	Paracoccus	Paracoccus sanguinis	COG0811	cellular processes and signaling	Intracellular trafficking, secretion, and vesicular transport	Biopolymer transport proteins
754745043	8.96143	8.19346	8.3152	8.26883	Bacteria	heterogeneous	heterogeneous	heterogeneous	heterogeneous	heterogeneous	heterogeneous	COG1977	metabolism	Coenzyme transport and metabolism	Molybdopterin converting factor, small subunit
757609964	8.45757	7.68384	7.86549	7.66092	Bacteria	heterogeneous	heterogeneous	heterogeneous	heterogeneous	heterogeneous	heterogeneous	COG0527	metabolism	Amino acid transport and metabolism	Aspartokinases
759701230	8.20054	NA	NA	NA	Bacteria	Actinobacteria	Actinobacteria	Corynebacteriales	Corynebacteriaceae	Corynebacterium	Corynebacterium variabile	COG0531	metabolism	Amino acid transport and metabolism	Amino acid transporters
763388323	8.63244	NA	NA	NA	Bacteria	Bacteroidetes	Bacteroidia	Bacteroidales	Porphyromonadaceae	Parabacteroides	Parabacteroides goldsteinii	COG1629	metabolism	Inorganic ion transport and metabolism	Outer membrane receptor proteins, mostly Fe transport
660313058	7.80992	7.48416	NA	8.06605	Bacteria	heterogeneous	heterogeneous	heterogeneous	heterogeneous	heterogeneous	heterogeneous	heterogeneous	-	-	-
484875077	9.24843	9.20531	9.23349	9.19875	Bacteria	heterogeneous	heterogeneous	heterogeneous	heterogeneous	heterogeneous	heterogeneous	COG1249	metabolism	Energy production and conversion	Pyruvate/2-oxoglutarate dehydrogenase complex, dihydrolipoamide dehydrogenase (E3) component, and related enzymes
494310858	8.09772	7.32459	8.44329	8.04925	Bacteria	Bacteroidetes	Bacteroidia	Bacteroidales	Prevotellaceae	Prevotella	Prevotella bergensis	COG0779	poorly characterized	Function unknown	Uncharacterized protein conserved in bacteria
504618736	7.85399	NA	8.53425	8.37	Bacteria	Actinobacteria	Actinobacteria	Corynebacteriales	Mycobacteriaceae	Mycobacterium	Mycobacterium chubuense	COG2856	metabolism	Amino acid transport and metabolism	Predicted Zn peptidase
516380019	6.72021	NA	6.8581	NA	Bacteria	Firmicutes	Bacilli	Lactobacillales	Streptococcaceae	heterogeneous	heterogeneous	COG4116	poorly characterized	Function unknown	Uncharacterized protein conserved in bacteria
177843521	NA	NA	NA	NA	Bacteria	Verrucomicrobia	Opitutae	Opitutales	Opitutaceae	Opitutus	Opitutus terrae	COG0264	information storage and processing	Translation, ribosomal structure and biogenesis	Translation elongation factor Ts
489983245	5.98563	NA	NA	NA	Bacteria	Actinobacteria	Actinobacteria	Corynebacteriales	Mycobacteriaceae	Mycobacterium	Mycobacterium phlei	COG0125	metabolism	Nucleotide transport and metabolism	Thymidylate kinase
544693283	8.81258	8.53181	8.0912	8.60857	Bacteria	Firmicutes	Clostridia	Clostridiales	Peptostreptococcaceae	Paeniclostridium	Paeniclostridium sordellii	COG5016	metabolism	Energy production and conversion	Pyruvate/oxaloacetate carboxyltransferase
492562980	8.2161	NA	NA	NA	Bacteria	heterogeneous	heterogeneous	heterogeneous	heterogeneous	heterogeneous	heterogeneous	heterogeneous	-	-	-
157429257	6.48373	NA	NA	NA	Bacteria	Firmicutes	Bacilli	Lactobacillales	Streptococcaceae	Streptococcus	Streptococcus hyointestinalis	COG0459	cellular processes and signaling	Posttranslational modification, protein turnover, chaperones	Chaperonin GroEL (HSP60 family)
510810413	8.63946	NA	NA	NA	Bacteria	Firmicutes	Bacilli	Lactobacillales	Enterococcaceae	Enterococcus	heterogeneous	heterogeneous	-	-	-
502257467	7.59649	NA	NA	7.35703	Bacteria	heterogeneous	heterogeneous	heterogeneous	heterogeneous	heterogeneous	heterogeneous	COG1344	cellular processes and signaling	Cell motility	Flagellin and related hook-associated proteins
740366833	8.13309	NA	9.51589	NA	Bacteria	Proteobacteria	Gammaproteobacteria	Vibrionales	Vibrionaceae	Vibrio	heterogeneous	COG2207	information storage and processing	Transcription	AraC-type DNA-binding domain-containing proteins
547735447	6.72514	NA	NA	NA	Bacteria	Bacteroidetes	Bacteroidia	Bacteroidales	Prevotellaceae	Prevotella	Prevotella sp. CAG:1320	no hit	-	-	-
547248009	8.08004	NA	8.19047	NA	Bacteria	Firmicutes	Clostridia	Clostridiales	Eubacteriaceae	Eubacterium	Eubacterium sp. CAG:603	COG2264	information storage and processing	Translation, ribosomal structure and biogenesis	Ribosomal protein L11 methylase
514415245	8.34174	NA	7.93925	8.43983	Bacteria	heterogeneous	heterogeneous	heterogeneous	heterogeneous	heterogeneous	heterogeneous	COG0057	metabolism	Carbohydrate transport and metabolism	Glyceraldehyde-3-phosphate dehydrogenase/erythrose-4-phosphate dehydrogenase
547913409	6.73797	NA	NA	NA	Bacteria	Bacteroidetes	Bacteroidia	Bacteroidales	Prevotellaceae	heterogeneous	heterogeneous	COG0793	cellular processes and signaling	Cell wall/membrane/envelope biogenesis	Periplasmic protease
496087907	7.77975	NA	NA	7.68681	Bacteria	Proteobacteria	Betaproteobacteria	Burkholderiales	Sutterellaceae	Parasutterella	Parasutterella excrementihominis	COG3203	cellular processes and signaling	Cell wall/membrane/envelope biogenesis	Outer membrane protein (porin)
403654240	6.44482	NA	NA	NA	Bacteria	Actinobacteria	Actinobacteria	Corynebacteriales	Mycobacteriaceae	Mycobacterium	Mycobacterium vaccae	COG0707	cellular processes and signaling	Cell wall/membrane/envelope biogenesis	UDP-N-acetylglucosamine:LPS N-acetylglucosamine transferase
492592302	8.36735	8.51105	8.38095	8.28521	Bacteria	Fusobacteria	Fusobacteriia	Fusobacteriales	Fusobacteriaceae	heterogeneous	heterogeneous	COG1840	metabolism	Inorganic ion transport and metabolism	ABC-type Fe3+ transport system, periplasmic component
219621619	7.1785	NA	NA	6.25439	Bacteria	Actinobacteria	Actinobacteria	Bifidobacteriales	Bifidobacteriaceae	heterogeneous	heterogeneous	COG0469	metabolism	Carbohydrate transport and metabolism	Pyruvate kinase
551237325	7.91033	NA	NA	7.7541	Bacteria	heterogeneous	heterogeneous	heterogeneous	heterogeneous	heterogeneous	heterogeneous	COG0050	information storage and processing	Translation, ribosomal structure and biogenesis	GTPases - translation elongation factors
551237978	6.75998	NA	NA	7.01045	Bacteria	Actinobacteria	Actinobacteria	Bifidobacteriales	Bifidobacteriaceae	Bifidobacterium	Bifidobacterium pseudolongum	COG2182	metabolism	Carbohydrate transport and metabolism	Maltose-binding periplasmic proteins/domains
503359129	7.77903	NA	NA	6.547	Bacteria	Proteobacteria	Betaproteobacteria	Burkholderiales	Comamonadaceae	Acidovorax	heterogeneous	COG0148	metabolism	Carbohydrate transport and metabolism	Enolase
489240143	NA	NA	NA	NA	Bacteria	Actinobacteria	Coriobacteriia	Coriobacteriales	Atopobiaceae	Atopobium	Atopobium rimae	COG1196	cellular processes and signaling	Cell cycle control, cell division, chromosome partitioning	Chromosome segregation ATPases
651883781	7.89548	NA	NA	8.38494	Bacteria	heterogeneous	heterogeneous	heterogeneous	heterogeneous	heterogeneous	heterogeneous	COG2115	metabolism	Carbohydrate transport and metabolism	Xylose isomerase
496539602	7.07239	NA	NA	NA	Bacteria	Firmicutes	Clostridia	Clostridiales	Lachnospiraceae	heterogeneous	heterogeneous	COG1653	metabolism	Carbohydrate transport and metabolism	ABC-type sugar transport system, periplasmic component
359818934	6.94139	NA	NA	NA	Bacteria	Actinobacteria	Actinobacteria	Corynebacteriales	Mycobacteriaceae	Mycobacterium	Mycobacterium rhodesiae	COG0438	cellular processes and signaling	Cell wall/membrane/envelope biogenesis	Glycosyltransferase
488676318	8.17634	NA	NA	8.21186	Bacteria	Firmicutes	heterogeneous	heterogeneous	heterogeneous	heterogeneous	heterogeneous	COG1344	cellular processes and signaling	Cell motility	Flagellin and related hook-associated proteins
551238155	7.41347	NA	NA	6.96432	Bacteria	Actinobacteria	Actinobacteria	Bifidobacteriales	Bifidobacteriaceae	heterogeneous	heterogeneous	COG0539	information storage and processing	Translation, ribosomal structure and biogenesis	Ribosomal protein S1
705386221	NA	NA	NA	6.7201	Bacteria	Actinobacteria	Actinobacteria	Bifidobacteriales	Bifidobacteriaceae	Bifidobacterium	Bifidobacterium pseudolongum	COG2939	metabolism	Amino acid transport and metabolism	Carboxypeptidase C (cathepsin A)
651884356	6.42147	NA	NA	NA	Bacteria	Actinobacteria	Actinobacteria	Bifidobacteriales	Bifidobacteriaceae	Bifidobacterium	Bifidobacterium pseudolongum	COG0419	information storage and processing	Replication, recombination and repair	ATPase involved in DNA repair
515907780	7.60838	7.64253	7.57103	NA	Bacteria	Proteobacteria	Gammaproteobacteria	Pseudomonadales	Pseudomonadaceae	Pseudomonas	Pseudomonas fluorescens	COG1012	metabolism	Energy production and conversion	NAD-dependent aldehyde dehydrogenases
503882453	8.17031	NA	NA	7.996	Bacteria	Firmicutes	heterogeneous	heterogeneous	heterogeneous	heterogeneous	heterogeneous	COG1344	cellular processes and signaling	Cell motility	Flagellin and related hook-associated proteins
496427023	6.92573	NA	NA	NA	Bacteria	Bacteroidetes	Bacteroidia	Bacteroidales	heterogeneous	heterogeneous	heterogeneous	COG0804	metabolism	Amino acid transport and metabolism	Urea amidohydrolase (urease) alpha subunit
490982696	6.82327	NA	NA	NA	Bacteria	Firmicutes	Clostridia	Clostridiales	heterogeneous	heterogeneous	heterogeneous	COG0747	metabolism	Amino acid transport and metabolism	ABC-type dipeptide transport system, periplasmic component
501365475	7.38528	NA	NA	NA	Bacteria	Proteobacteria	Gammaproteobacteria	Vibrionales	Vibrionaceae	Vibrio	heterogeneous	no hit	-	-	-
551237083	7.80972	NA	NA	8.39144	Bacteria	heterogeneous	heterogeneous	heterogeneous	heterogeneous	heterogeneous	heterogeneous	heterogeneous	-	-	-
227078070	6.45245	NA	NA	NA	Bacteria	heterogeneous	heterogeneous	heterogeneous	heterogeneous	heterogeneous	heterogeneous	COG0480	information storage and processing	Translation, ribosomal structure and biogenesis	Translation elongation factors (GTPases)
490590675	6.10927	7.35603	NA	6.9911	Bacteria	Firmicutes	Clostridia	Clostridiales	Clostridiaceae	Clostridium	Clostridium perfringens	heterogeneous	-	-	-
504510700	8.53196	7.02103	7.20505	8.61924	Bacteria	heterogeneous	heterogeneous	heterogeneous	heterogeneous	heterogeneous	heterogeneous	COG3957	metabolism	Carbohydrate transport and metabolism	Phosphoketolase
551237197	8.53196	7.02103	7.20505	8.61924	Bacteria	heterogeneous	heterogeneous	heterogeneous	heterogeneous	heterogeneous	heterogeneous	COG3957	metabolism	Carbohydrate transport and metabolism	Phosphoketolase
737124134	7.4505	NA	NA	NA	Bacteria	Firmicutes	Tissierellia	Tissierellales	Peptoniphilaceae	Finegoldia	Finegoldia magna	COG0749	information storage and processing	Replication, recombination and repair	DNA polymerase I - 3'-5' exonuclease and polymerase domains
488679844	7.02861	NA	NA	NA	Bacteria	Firmicutes	heterogeneous	heterogeneous	heterogeneous	heterogeneous	heterogeneous	COG0574	metabolism	Carbohydrate transport and metabolism	Phosphoenolpyruvate synthase/pyruvate phosphate dikinase
495676947	8.28202	8.17422	8.21425	7.33261	Bacteria	Firmicutes	Clostridia	Clostridiales	heterogeneous	heterogeneous	heterogeneous	COG0577	cellular processes and signaling	Defense mechanisms	ABC-type antimicrobial peptide transport system, permease component
512185822	7.43886	NA	NA	6.56245	Bacteria	Bacteroidetes	Bacteroidia	Bacteroidales	heterogeneous	heterogeneous	heterogeneous	heterogeneous	-	-	-
511080298	7.32198	NA	NA	7.3051	Bacteria	Firmicutes	Clostridia	Clostridiales	Oscillospiraceae	Oscillibacter	Oscillibacter sp. 1-3	COG1344	cellular processes and signaling	Cell motility	Flagellin and related hook-associated proteins
738721009	6.81425	NA	NA	7.80233	Bacteria	heterogeneous	heterogeneous	heterogeneous	heterogeneous	heterogeneous	heterogeneous	heterogeneous	-	-	-
547659331	7.27305	NA	NA	NA	Bacteria	Firmicutes	Clostridia	Clostridiales	Clostridiaceae	Clostridium	Clostridium sp. CAG:510	COG0550	information storage and processing	Replication, recombination and repair	Topoisomerase IA
672985424	6.86984	NA	NA	7.4594	Bacteria	Actinobacteria	Actinobacteria	Bifidobacteriales	Bifidobacteriaceae	Bifidobacterium	Bifidobacterium pseudolongum	heterogeneous	-	-	-
354459564	8.54066	6.9469	NA	7.29173	Bacteria	Proteobacteria	Betaproteobacteria	Burkholderiales	Burkholderiaceae	Cupriavidus	Cupriavidus necator	COG1740	metabolism	Energy production and conversion	Ni,Fe-hydrogenase I small subunit
498011428	NA	8.66178	NA	NA	Bacteria	Proteobacteria	Gammaproteobacteria	Pseudomonadales	Moraxellaceae	Acinetobacter	Acinetobacter lwoffii	no hit	-	-	-
515776984	8.09352	NA	NA	8.66177	Bacteria	Firmicutes	Clostridia	Clostridiales	Clostridiaceae	Clostridium	heterogeneous	COG0515	poorly characterized	General function prediction only	Serine/threonine protein kinase
518733631	8.10779	NA	NA	7.43485	Bacteria	heterogeneous	heterogeneous	heterogeneous	heterogeneous	heterogeneous	heterogeneous	COG0148	metabolism	Carbohydrate transport and metabolism	Enolase
551018286	6.94078	NA	NA	NA	Bacteria	Firmicutes	Clostridia	Clostridiales	Lachnospiraceae	Butyrivibrio	Butyrivibrio sp. AD3002	no hit	-	-	-
551222410	5.40626	NA	NA	NA	Bacteria	Deferribacteres	Deferribacteres	Deferribacterales	Deferribacteraceae	Geovibrio	Geovibrio sp. L21-Ace-BES	COG0277	metabolism	Energy production and conversion	FAD/FMN-containing dehydrogenases
551237292	7.4738	NA	NA	6.91182	Bacteria	Actinobacteria	Actinobacteria	heterogeneous	heterogeneous	heterogeneous	heterogeneous	COG0459	cellular processes and signaling	Posttranslational modification, protein turnover, chaperones	Chaperonin GroEL (HSP60 family)
551237469	7.21681	NA	NA	7.38699	Bacteria	Actinobacteria	Actinobacteria	heterogeneous	heterogeneous	heterogeneous	heterogeneous	COG2160	metabolism	Carbohydrate transport and metabolism	L-arabinose isomerase
551237530	7.58923	NA	NA	8.23394	Bacteria	heterogeneous	heterogeneous	heterogeneous	heterogeneous	heterogeneous	heterogeneous	COG4166	metabolism	Amino acid transport and metabolism	ABC-type oligopeptide transport system, periplasmic component
551237810	NA	NA	NA	7.45095	Bacteria	Actinobacteria	Actinobacteria	Bifidobacteriales	Bifidobacteriaceae	Bifidobacterium	Bifidobacterium pseudolongum	COG1263	metabolism	Carbohydrate transport and metabolism	Phosphotransferase system IIC components, glucose/maltose/N-acetylglucosamine-specific
571190203	7.01898	NA	NA	NA	Bacteria	Proteobacteria	Gammaproteobacteria	heterogeneous	heterogeneous	heterogeneous	heterogeneous	COG0527	metabolism	Amino acid transport and metabolism	Aspartokinases
746512178	6.86356	NA	NA	NA	Bacteria	Proteobacteria	Betaproteobacteria	Burkholderiales	Burkholderiaceae	Ralstonia	Ralstonia solanacearum	COG0741	cellular processes and signaling	Cell wall/membrane/envelope biogenesis	Soluble lytic murein transglycosylase and related regulatory proteins (some contain LysM/invasin domains)
639207491	8.85029	8.35343	8.78045	8.26141	Bacteria	Cyanobacteria	unclassified	Chroococcales	unclassified	Synechococcus	Synechococcus sp. NKBG15041c	COG0716	metabolism	Energy production and conversion	Flavodoxins
640598439	8.16682	7.22688	7.83857	7.70068	Bacteria	Firmicutes	Bacilli	Bacillales	Bacillaceae	Bacillus	Bacillus mannanilyticus	no hit	-	-	-
650016603	6.96076	NA	NA	7.31351	Bacteria	heterogeneous	heterogeneous	heterogeneous	heterogeneous	heterogeneous	heterogeneous	COG4580	metabolism	Carbohydrate transport and metabolism	Maltoporin (phage lambda and maltose receptor)
652365062	NA	8.49873	8.4249	7.7363	Bacteria	Firmicutes	Negativicutes	Selenomonadales	Selenomonadaceae	Selenomonas	heterogeneous	COG0161	metabolism	Coenzyme transport and metabolism	Adenosylmethionine-8-amino-7-oxononanoate aminotransferase
692199003	8.55881	7.60546	NA	7.74747	Bacteria	heterogeneous	heterogeneous	heterogeneous	heterogeneous	heterogeneous	heterogeneous	COG0764	metabolism	Lipid transport and metabolism	3-hydroxymyristoyl/3-hydroxydecanoyl-(acyl carrier protein) dehydratases
696649669	7.81057	NA	NA	NA	Bacteria	Proteobacteria	Gammaproteobacteria	Aeromonadales	Aeromonadaceae	Aeromonas	Aeromonas finlandiensis	no hit	-	-	-
738122742	7.44057	NA	NA	NA	Bacteria	Firmicutes	Bacilli	Bacillales	Bacillaceae	Lysinibacillus	Lysinibacillus boronitolerans	no hit	-	-	-
729895321	6.92454	NA	NA	NA	Bacteria	Proteobacteria	Gammaproteobacteria	Enterobacteriales	heterogeneous	heterogeneous	heterogeneous	COG3203	cellular processes and signaling	Cell wall/membrane/envelope biogenesis	Outer membrane protein (porin)
729944780	7.06716	NA	NA	NA	Bacteria	Proteobacteria	Gammaproteobacteria	Enterobacteriales	Enterobacteriaceae	Escherichia	Escherichia coli	COG1344	cellular processes and signaling	Cell motility	Flagellin and related hook-associated proteins
736260406	7.7271	7.28595	6.77386	7.96223	Bacteria	heterogeneous	heterogeneous	heterogeneous	heterogeneous	heterogeneous	heterogeneous	heterogeneous	-	-	-
736883269	7.09401	NA	NA	7.60225	Bacteria	Actinobacteria	Actinobacteria	Bifidobacteriales	Bifidobacteriaceae	Bifidobacterium	Bifidobacterium pseudolongum	COG0366	metabolism	Carbohydrate transport and metabolism	Glycosidases
739731085	7.71859	NA	NA	7.33262	Bacteria	Firmicutes	Bacilli	Lactobacillales	Streptococcaceae	Streptococcus	Streptococcus intermedius	no hit	-	-	-
748254896	6.96375	NA	NA	NA	Bacteria	Firmicutes	Bacilli	Bacillales	Planococcaceae	Jeotgalibacillus	Jeotgalibacillus malaysiensis	COG4508	poorly characterized	Function unknown	Uncharacterized protein conserved in bacteria
759734162	7.28722	NA	NA	NA	Bacteria	Actinobacteria	Actinobacteria	Micrococcales	Micrococcaceae	Arthrobacter	Arthrobacter sp. L77	COG0187	information storage and processing	Replication, recombination and repair	Type IIA topoisomerase (DNA gyrase/topo II, topoisomerase IV), B subunit
763357244	7.39007	NA	NA	6.31031	Bacteria	Bacteroidetes	Bacteroidia	Bacteroidales	Porphyromonadaceae	Parabacteroides	heterogeneous	no hit	-	-	-
771850270	7.10283	NA	8.51995	NA	Bacteria	Proteobacteria	Gammaproteobacteria	Pseudomonadales	Pseudomonadaceae	Pseudomonas	Pseudomonas sp. St29	COG1020	metabolism	Secondary metabolites biosynthesis, transport and catabolism	Non-ribosomal peptide synthetase modules and related proteins
494759972	8.15803	NA	NA	8.01148	Bacteria	Firmicutes	heterogeneous	heterogeneous	heterogeneous	heterogeneous	heterogeneous	COG1344	cellular processes and signaling	Cell motility	Flagellin and related hook-associated proteins
490328476	7.74921	NA	NA	8.0512	Bacteria	Actinobacteria	Actinobacteria	Bifidobacteriales	Bifidobacteriaceae	Bifidobacterium	heterogeneous	COG0021	metabolism	Carbohydrate transport and metabolism	Transketolase
517176177	8.64527	8.81721	7.82419	9.03765	Bacteria	Firmicutes	Bacilli	heterogeneous	heterogeneous	heterogeneous	heterogeneous	COG0057	metabolism	Carbohydrate transport and metabolism	Glyceraldehyde-3-phosphate dehydrogenase/erythrose-4-phosphate dehydrogenase
517187898	8.81834	NA	7.82133	9.18781	Bacteria	heterogeneous	heterogeneous	heterogeneous	heterogeneous	heterogeneous	heterogeneous	heterogeneous	-	-	-
518671946	7.97059	NA	NA	7.42122	Bacteria	heterogeneous	heterogeneous	heterogeneous	heterogeneous	heterogeneous	heterogeneous	COG0148	metabolism	Carbohydrate transport and metabolism	Enolase
328935953	6.79307	NA	NA	NA	Bacteria	Firmicutes	Bacilli	heterogeneous	heterogeneous	heterogeneous	heterogeneous	COG1267	metabolism	Lipid transport and metabolism	Phosphatidylglycerophosphatase A and related proteins
493580394	7.31756	NA	NA	NA	Bacteria	Proteobacteria	Gammaproteobacteria	Enterobacteriales	heterogeneous	heterogeneous	heterogeneous	COG0046	metabolism	Nucleotide transport and metabolism	Phosphoribosylformylglycinamidine (FGAM) synthase, synthetase domain
568067160	8.02702	7.79056	7.25088	8.18477	Bacteria	heterogeneous	heterogeneous	heterogeneous	heterogeneous	heterogeneous	heterogeneous	COG1249	metabolism	Energy production and conversion	Pyruvate/2-oxoglutarate dehydrogenase complex, dihydrolipoamide dehydrogenase (E3) component, and related enzymes
565877657	NA	NA	NA	NA	Bacteria	Firmicutes	Bacilli	Bacillales	Paenibacillaceae	Paenibacillus	Paenibacillus sp. JCM 10914	COG0789	information storage and processing	Transcription	Predicted transcriptional regulators
560168406	6.5799	NA	NA	NA	Bacteria	Actinobacteria	Actinobacteria	Bifidobacteriales	Bifidobacteriaceae	heterogeneous	heterogeneous	COG0264	information storage and processing	Translation, ribosomal structure and biogenesis	Translation elongation factor Ts
547745037	5.19523	NA	NA	NA	Bacteria	Bacteroidetes	Bacteroidia	Bacteroidales	Prevotellaceae	Prevotella	Prevotella sp. CAG:520	COG1208	cellular processes and signaling	Cell wall/membrane/envelope biogenesis	Nucleoside-diphosphate-sugar pyrophosphorylase involved in lipopolysaccharide biosynthesis/translation initiation factor 2B, gamma/epsilon subunits (eIF-2Bgamma/eIF-2Bepsilon)
705436806	6.53133	NA	NA	NA	Bacteria	Actinobacteria	Actinobacteria	Bifidobacteriales	Bifidobacteriaceae	Bifidobacterium	heterogeneous	COG0052	information storage and processing	Translation, ribosomal structure and biogenesis	Ribosomal protein S2
489548007	7.42948	7.37869	NA	7.95669	Bacteria	Firmicutes	heterogeneous	heterogeneous	heterogeneous	heterogeneous	heterogeneous	COG0329	metabolism	Amino acid transport and metabolism	Dihydrodipicolinate synthase/N-acetylneuraminate lyase
551237101	7.32255	NA	NA	7.36898	Bacteria	Actinobacteria	Actinobacteria	Bifidobacteriales	Bifidobacteriaceae	Bifidobacterium	heterogeneous	COG3049	cellular processes and signaling	Cell wall/membrane/envelope biogenesis	Penicillin V acylase and related amidases
551237587	7.13268	NA	NA	7.07801	Bacteria	Actinobacteria	Actinobacteria	Bifidobacteriales	Bifidobacteriaceae	heterogeneous	heterogeneous	COG0039	metabolism	Energy production and conversion	Malate/lactate dehydrogenases
498376138	6.53884	NA	NA	NA	Bacteria	Firmicutes	Bacilli	Lactobacillales	Lactobacillaceae	Lactobacillus	Lactobacillus animalis	COG3049	cellular processes and signaling	Cell wall/membrane/envelope biogenesis	Penicillin V acylase and related amidases
512184871	7.33849	NA	NA	7.36294	Bacteria	heterogeneous	heterogeneous	heterogeneous	heterogeneous	heterogeneous	heterogeneous	COG0057	metabolism	Carbohydrate transport and metabolism	Glyceraldehyde-3-phosphate dehydrogenase/erythrose-4-phosphate dehydrogenase
491467656	6.92513	6.61106	NA	6.51165	Bacteria	Actinobacteria	Actinobacteria	Corynebacteriales	Corynebacteriaceae	heterogeneous	heterogeneous	COG0627	poorly characterized	General function prediction only	Predicted esterase
651884294	8.27348	NA	NA	8.35479	Bacteria	heterogeneous	heterogeneous	heterogeneous	heterogeneous	heterogeneous	heterogeneous	COG0057	metabolism	Carbohydrate transport and metabolism	Glyceraldehyde-3-phosphate dehydrogenase/erythrose-4-phosphate dehydrogenase
489985089	7.65962	7.5428	7.60924	7.55351	Bacteria	Actinobacteria	Actinobacteria	Corynebacteriales	Mycobacteriaceae	Mycobacterium	Mycobacterium phlei	COG0715	metabolism	Inorganic ion transport and metabolism	ABC-type nitrate/sulfonate/bicarbonate transport systems, periplasmic components
488192318	7.55336	NA	NA	7.93053	Bacteria	heterogeneous	heterogeneous	heterogeneous	heterogeneous	heterogeneous	heterogeneous	COG2220	poorly characterized	General function prediction only	Predicted Zn-dependent hydrolases of the beta-lactamase fold
489544938	7.30206	7.75105	NA	7.74302	Bacteria	Firmicutes	heterogeneous	heterogeneous	heterogeneous	heterogeneous	heterogeneous	COG1744	poorly characterized	General function prediction only	Uncharacterized ABC-type transport system, periplasmic component/surface lipoprotein
490979862	7.72373	NA	6.82153	NA	Bacteria	Firmicutes	Clostridia	Clostridiales	heterogeneous	heterogeneous	heterogeneous	COG1879	metabolism	Carbohydrate transport and metabolism	ABC-type sugar transport system, periplasmic component
490329562	7.72916	NA	NA	6.97452	Bacteria	heterogeneous	heterogeneous	heterogeneous	heterogeneous	heterogeneous	heterogeneous	COG3839	metabolism	Carbohydrate transport and metabolism	ABC-type sugar transport systems, ATPase components
737161982	7.81451	NA	7.22672	7.54607	Bacteria	Firmicutes	Clostridia	Clostridiales	Clostridiaceae	Clostridium	Clostridium tetanomorphum	COG0436	metabolism	Amino acid transport and metabolism	Aspartate/tyrosine/aromatic aminotransferase
644249083	6.92503	NA	NA	NA	Bacteria	Proteobacteria	Alphaproteobacteria	Sphingomonadales	Sphingomonadaceae	Sphingomonas	Sphingomonas sanxanigenens	COG0050	information storage and processing	Translation, ribosomal structure and biogenesis	GTPases - translation elongation factors
498374640	6.95298	NA	NA	7.60622	Bacteria	heterogeneous	heterogeneous	heterogeneous	heterogeneous	heterogeneous	heterogeneous	COG0050	information storage and processing	Translation, ribosomal structure and biogenesis	GTPases - translation elongation factors
497362594	7.15147	NA	NA	NA	Bacteria	Firmicutes	Bacilli	Bacillales	Paenibacillaceae	heterogeneous	heterogeneous	COG0050	information storage and processing	Translation, ribosomal structure and biogenesis	GTPases - translation elongation factors
489087375	6.88067	6.22829	NA	6.74519	Bacteria	heterogeneous	heterogeneous	heterogeneous	heterogeneous	heterogeneous	heterogeneous	COG0050	information storage and processing	Translation, ribosomal structure and biogenesis	GTPases - translation elongation factors
494753159	6.11626	NA	NA	NA	Bacteria	Firmicutes	Clostridia	Clostridiales	heterogeneous	heterogeneous	heterogeneous	COG1744	poorly characterized	General function prediction only	Uncharacterized ABC-type transport system, periplasmic component/surface lipoprotein
551237199	7.24345	NA	NA	7.92762	Bacteria	Actinobacteria	Actinobacteria	heterogeneous	heterogeneous	heterogeneous	heterogeneous	COG0282	metabolism	Energy production and conversion	Acetate kinase
639201909	7.01966	NA	NA	NA	Bacteria	Actinobacteria	Actinobacteria	Bifidobacteriales	Bifidobacteriaceae	Bifidobacterium	heterogeneous	COG1653	metabolism	Carbohydrate transport and metabolism	ABC-type sugar transport system, periplasmic component
551238180	7.87597	6.6581	NA	8.49251	Bacteria	heterogeneous	heterogeneous	heterogeneous	heterogeneous	heterogeneous	heterogeneous	COG0148	metabolism	Carbohydrate transport and metabolism	Enolase
514415442	7.42527	NA	NA	7.60012	Bacteria	Bacteroidetes	Bacteroidia	Bacteroidales	heterogeneous	heterogeneous	heterogeneous	COG1804	metabolism	Energy production and conversion	Predicted acyl-CoA transferases/carnitine dehydratase
735192381	7.0199	NA	NA	NA	Bacteria	Actinobacteria	Actinobacteria	Bifidobacteriales	Bifidobacteriaceae	Bifidobacterium	Bifidobacterium longum	COG1653	metabolism	Carbohydrate transport and metabolism	ABC-type sugar transport system, periplasmic component
510807555	7.42076	NA	NA	7.55909	Bacteria	Firmicutes	heterogeneous	heterogeneous	heterogeneous	heterogeneous	heterogeneous	COG0148	metabolism	Carbohydrate transport and metabolism	Enolase
510811052	7.31505	NA	NA	7.581	Bacteria	heterogeneous	heterogeneous	heterogeneous	heterogeneous	heterogeneous	heterogeneous	COG0148	metabolism	Carbohydrate transport and metabolism	Enolase
489190685	7.30715	NA	NA	7.65998	Bacteria	heterogeneous	heterogeneous	heterogeneous	heterogeneous	heterogeneous	heterogeneous	COG0148	metabolism	Carbohydrate transport and metabolism	Enolase
496041145	6.24263	NA	NA	6.6001	Bacteria	Bacteroidetes	Bacteroidia	Bacteroidales	heterogeneous	heterogeneous	heterogeneous	COG2115	metabolism	Carbohydrate transport and metabolism	Xylose isomerase
490148002	6.93783	NA	NA	7.94682	Bacteria	heterogeneous	heterogeneous	heterogeneous	heterogeneous	heterogeneous	heterogeneous	COG0148	metabolism	Carbohydrate transport and metabolism	Enolase
551237971	7.728	NA	NA	6.99502	Bacteria	Actinobacteria	Actinobacteria	Bifidobacteriales	Bifidobacteriaceae	Bifidobacterium	heterogeneous	COG1653	metabolism	Carbohydrate transport and metabolism	ABC-type sugar transport system, periplasmic component
488972690	7.1778	NA	NA	7.357	Bacteria	heterogeneous	heterogeneous	heterogeneous	heterogeneous	heterogeneous	heterogeneous	COG3579	metabolism	Amino acid transport and metabolism	Aminopeptidase C
489549867	7.02379	6.7647	NA	NA	Bacteria	heterogeneous	heterogeneous	heterogeneous	heterogeneous	heterogeneous	heterogeneous	COG0166	metabolism	Carbohydrate transport and metabolism	Glucose-6-phosphate isomerase
551238238	7.1182	NA	NA	7.21296	Bacteria	heterogeneous	heterogeneous	heterogeneous	heterogeneous	heterogeneous	heterogeneous	COG2848	poorly characterized	Function unknown	Uncharacterized conserved protein
490980688	6.22033	NA	NA	NA	Bacteria	Firmicutes	Clostridia	Clostridiales	heterogeneous	heterogeneous	heterogeneous	COG1653	metabolism	Carbohydrate transport and metabolism	ABC-type sugar transport system, periplasmic component
746741396	7.03316	NA	NA	7.25819	Bacteria	Firmicutes	Bacilli	Lactobacillales	Streptococcaceae	Streptococcus	Streptococcus gallolyticus	COG0624	metabolism	Amino acid transport and metabolism	Acetylornithine deacetylase/Succinyl-diaminopimelate desuccinylase and related deacylases
490171254	7.57779	NA	NA	NA	Bacteria	Firmicutes	Clostridia	Clostridiales	Clostridiaceae	Clostridium	Clostridium sp. ASF502	COG1472	metabolism	Carbohydrate transport and metabolism	Beta-glucosidase-related glycosidases
446616383	NA	NA	NA	NA	Bacteria	Proteobacteria	Epsilonproteobacteria	Campylobacterales	Helicobacteraceae	Helicobacter	Helicobacter pylori	COG3587	cellular processes and signaling	Defense mechanisms	Restriction endonuclease
737655740	6.39005	NA	NA	NA	Bacteria	Bacteroidetes	heterogeneous	heterogeneous	heterogeneous	heterogeneous	heterogeneous	COG1629	metabolism	Inorganic ion transport and metabolism	Outer membrane receptor proteins, mostly Fe transport
489746538	7.74678	7.84941	7.63502	7.47746	Bacteria	Firmicutes	Bacilli	Lactobacillales	Lactobacillaceae	heterogeneous	heterogeneous	COG4100	metabolism	Inorganic ion transport and metabolism	Cystathionine beta-lyase family protein involved in aluminum resistance
488666927	8.36606	NA	NA	NA	Bacteria	Firmicutes	Clostridia	heterogeneous	heterogeneous	heterogeneous	heterogeneous	COG1802	information storage and processing	Transcription	Transcriptional regulators
516665418	7.65942	NA	NA	8.02762	Bacteria	heterogeneous	heterogeneous	heterogeneous	heterogeneous	heterogeneous	heterogeneous	COG0148	metabolism	Carbohydrate transport and metabolism	Enolase
516802797	NA	NA	NA	NA	Bacteria	Bacteroidetes	Bacteroidia	Bacteroidales	Bacteroidaceae	Bacteroides	Bacteroides propionicifaciens	COG0542	cellular processes and signaling	Posttranslational modification, protein turnover, chaperones	ATPases with chaperone activity, ATP-binding subunit
518732000	6.53986	NA	NA	NA	Bacteria	Firmicutes	Erysipelotrichia	Erysipelotrichales	Erysipelotrichaceae	Allobaculum	Allobaculum stercoricanis	COG0443	cellular processes and signaling	Posttranslational modification, protein turnover, chaperones	Molecular chaperone
518732306	7.50436	NA	NA	NA	Bacteria	Firmicutes	Erysipelotrichia	Erysipelotrichales	Erysipelotrichaceae	Allobaculum	Allobaculum stercoricanis	COG0191	metabolism	Carbohydrate transport and metabolism	Fructose/tagatose bisphosphate aldolase
518733142	7.10041	NA	NA	NA	Bacteria	Firmicutes	Erysipelotrichia	Erysipelotrichales	Erysipelotrichaceae	Allobaculum	Allobaculum stercoricanis	COG0674	metabolism	Energy production and conversion	Pyruvate:ferredoxin oxidoreductase and related 2-oxoacid:ferredoxin oxidoreductases, alpha subunit
518733647	6.40126	NA	NA	NA	Bacteria	Firmicutes	Erysipelotrichia	Erysipelotrichales	Erysipelotrichaceae	Allobaculum	Allobaculum stercoricanis	COG1879	metabolism	Carbohydrate transport and metabolism	ABC-type sugar transport system, periplasmic component
518733759	7.55583	NA	NA	NA	Bacteria	heterogeneous	heterogeneous	heterogeneous	heterogeneous	heterogeneous	heterogeneous	COG0050	information storage and processing	Translation, ribosomal structure and biogenesis	GTPases - translation elongation factors
518174572	7.02418	NA	NA	7.38855	Bacteria	Actinobacteria	Actinobacteria	Corynebacteriales	Mycobacteriaceae	heterogeneous	heterogeneous	COG2124	metabolism	Secondary metabolites biosynthesis, transport and catabolism	Cytochrome P450
544882492	NA	NA	NA	NA	Bacteria	Firmicutes	Bacilli	Bacillales	Alicyclobacillaceae	Alicyclobacillus	Alicyclobacillus acidoterrestris	no hit	-	-	-
531367029	6.5707	NA	NA	NA	Bacteria	heterogeneous	heterogeneous	heterogeneous	heterogeneous	heterogeneous	heterogeneous	COG0183	metabolism	Lipid transport and metabolism	Acetyl-CoA acetyltransferase
544244166	7.10296	NA	NA	NA	Bacteria	heterogeneous	heterogeneous	heterogeneous	heterogeneous	heterogeneous	heterogeneous	COG1960	metabolism	Lipid transport and metabolism	Acyl-CoA dehydrogenases
551237903	7.02334	NA	NA	6.68585	Bacteria	heterogeneous	heterogeneous	heterogeneous	heterogeneous	heterogeneous	heterogeneous	COG0166	metabolism	Carbohydrate transport and metabolism	Glucose-6-phosphate isomerase
551237996	7.70732	NA	NA	7.69625	Bacteria	Actinobacteria	Actinobacteria	Bifidobacteriales	Bifidobacteriaceae	Bifidobacterium	heterogeneous	COG1653	metabolism	Carbohydrate transport and metabolism	ABC-type sugar transport system, periplasmic component
551238069	7.82508	NA	NA	7.05141	Bacteria	Actinobacteria	Actinobacteria	Bifidobacteriales	Bifidobacteriaceae	Bifidobacterium	heterogeneous	COG1653	metabolism	Carbohydrate transport and metabolism	ABC-type sugar transport system, periplasmic component
588102405	7.76163	NA	NA	NA	Bacteria	Proteobacteria	Gammaproteobacteria	Pseudomonadales	Moraxellaceae	Acinetobacter	heterogeneous	heterogeneous	-	-	-
646444300	7.41123	NA	NA	NA	Bacteria	Firmicutes	Clostridia	Clostridiales	Clostridiaceae	heterogeneous	heterogeneous	COG1653	metabolism	Carbohydrate transport and metabolism	ABC-type sugar transport system, periplasmic component
652854132	7.99578	8.04744	NA	NA	Bacteria	Fusobacteria	Fusobacteriia	Fusobacteriales	Fusobacteriaceae	Fusobacterium	Fusobacterium perfoetens	COG0329	metabolism	Amino acid transport and metabolism	Dihydrodipicolinate synthase/N-acetylneuraminate lyase
653148526	8.43106	6.84983	NA	8.56268	Bacteria	heterogeneous	heterogeneous	heterogeneous	heterogeneous	heterogeneous	heterogeneous	COG0057	metabolism	Carbohydrate transport and metabolism	Glyceraldehyde-3-phosphate dehydrogenase/erythrose-4-phosphate dehydrogenase
686215185	6.68773	NA	NA	NA	Bacteria	heterogeneous	heterogeneous	heterogeneous	heterogeneous	heterogeneous	heterogeneous	COG0148	metabolism	Carbohydrate transport and metabolism	Enolase
705439179	6.29167	NA	NA	NA	Bacteria	heterogeneous	heterogeneous	heterogeneous	heterogeneous	heterogeneous	heterogeneous	COG0296	metabolism	Carbohydrate transport and metabolism	1,4-alpha-glucan branching enzyme
736883139	6.92884	NA	NA	6.83542	Bacteria	Actinobacteria	Actinobacteria	Bifidobacteriales	Bifidobacteriaceae	Bifidobacterium	Bifidobacterium pseudolongum	COG3579	metabolism	Amino acid transport and metabolism	Aminopeptidase C
739116651	7.27899	NA	NA	NA	Bacteria	Proteobacteria	Gammaproteobacteria	Pseudomonadales	Pseudomonadaceae	Pseudomonas	heterogeneous	COG3264	cellular processes and signaling	Cell wall/membrane/envelope biogenesis	Small-conductance mechanosensitive channel
739187532	5.86067	NA	NA	NA	Bacteria	Proteobacteria	Gammaproteobacteria	Pseudomonadales	Pseudomonadaceae	Pseudomonas	Pseudomonas oleovorans	no hit	-	-	-
754742709	8.0464	6.92057	NA	6.69333	Bacteria	heterogeneous	heterogeneous	heterogeneous	heterogeneous	heterogeneous	heterogeneous	COG0194	metabolism	Nucleotide transport and metabolism	Guanylate kinase
759719336	7.57238	NA	NA	NA	Bacteria	Actinobacteria	Actinobacteria	Micrococcales	Micrococcaceae	Arthrobacter	Arthrobacter sp. FB24	COG0823	cellular processes and signaling	Intracellular trafficking, secretion, and vesicular transport	Periplasmic component of the Tol biopolymer transport system
764999441	7.53857	NA	6.0333	NA	Bacteria	Firmicutes	Tissierellia	Tissierellales	Peptoniphilaceae	Anaerococcus	Anaerococcus provenciensis	COG3027	poorly characterized	Function unknown	Uncharacterized protein conserved in bacteria
765541564	NA	NA	NA	NA	Bacteria	Firmicutes	Bacilli	Bacillales	Bacillaceae	Bacillus	Bacillus alveayuensis	COG1876	cellular processes and signaling	Cell wall/membrane/envelope biogenesis	D-alanyl-D-alanine carboxypeptidase
769169351	NA	NA	NA	6.24785	Bacteria	Firmicutes	Clostridia	Clostridiales	Lachnospiraceae	Blautia	Blautia schinkii	COG1879	metabolism	Carbohydrate transport and metabolism	ABC-type sugar transport system, periplasmic component
551237084	8.17675	NA	NA	8.4814	Bacteria	heterogeneous	heterogeneous	heterogeneous	heterogeneous	heterogeneous	heterogeneous	heterogeneous	-	-	-
391295076	6.97499	NA	NA	NA	Bacteria	heterogeneous	heterogeneous	heterogeneous	heterogeneous	heterogeneous	heterogeneous	COG0098	information storage and processing	Translation, ribosomal structure and biogenesis	Ribosomal protein S5
354692115	6.93779	NA	NA	6.99869	Bacteria	heterogeneous	heterogeneous	heterogeneous	heterogeneous	heterogeneous	heterogeneous	COG0039	metabolism	Energy production and conversion	Malate/lactate dehydrogenases
574135291	6.46241	NA	NA	NA	Bacteria	heterogeneous	heterogeneous	heterogeneous	heterogeneous	heterogeneous	heterogeneous	COG0652	cellular processes and signaling	Posttranslational modification, protein turnover, chaperones	Peptidyl-prolyl cis-trans isomerase (rotamase) - cyclophilin family
498441212	8.1632	NA	NA	NA	Bacteria	Firmicutes	Bacilli	Lactobacillales	Enterococcaceae	Enterococcus	Enterococcus raffinosus	no hit	-	-	-
566237110	7.5051	7.35591	NA	8.04914	Bacteria	Firmicutes	Bacilli	Lactobacillales	Leuconostocaceae	Leuconostoc	Leuconostoc sp. DORA_2	no hit	-	-	-
651884062	7.39647	NA	NA	7.99528	Bacteria	Actinobacteria	Actinobacteria	heterogeneous	heterogeneous	heterogeneous	heterogeneous	heterogeneous	-	-	-
551238472	7.07983	NA	NA	6.75448	Bacteria	heterogeneous	heterogeneous	heterogeneous	heterogeneous	heterogeneous	heterogeneous	heterogeneous	-	-	-
491510144	6.76898	7.01342	NA	NA	Bacteria	Firmicutes	heterogeneous	heterogeneous	heterogeneous	heterogeneous	heterogeneous	COG0094	information storage and processing	Translation, ribosomal structure and biogenesis	Ribosomal protein L5
551238314	7.53824	NA	NA	7.34699	Bacteria	Actinobacteria	Actinobacteria	Bifidobacteriales	Bifidobacteriaceae	heterogeneous	heterogeneous	COG1544	information storage and processing	Translation, ribosomal structure and biogenesis	Ribosome-associated protein Y (PSrp-1)
551237807	7.05014	NA	NA	7.70365	Bacteria	heterogeneous	heterogeneous	heterogeneous	heterogeneous	heterogeneous	heterogeneous	COG0120	metabolism	Carbohydrate transport and metabolism	Ribose 5-phosphate isomerase
489988771	7.9862	NA	NA	8.18125	Bacteria	Actinobacteria	Actinobacteria	Corynebacteriales	Mycobacteriaceae	Mycobacterium	Mycobacterium smegmatis	COG1802	information storage and processing	Transcription	Transcriptional regulators
651883864	6.47125	NA	NA	NA	Bacteria	Actinobacteria	Actinobacteria	Bifidobacteriales	Bifidobacteriaceae	heterogeneous	heterogeneous	COG0588	metabolism	Carbohydrate transport and metabolism	Phosphoglycerate mutase 1
504028612	7.81742	7.94472	NA	NA	Bacteria	Firmicutes	Clostridia	Clostridiales	Peptostreptococcaceae	Filifactor	Filifactor alocis	COG0149	metabolism	Carbohydrate transport and metabolism	Triosephosphate isomerase
516380046	6.65199	NA	NA	NA	Bacteria	Firmicutes	Bacilli	Lactobacillales	Streptococcaceae	heterogeneous	heterogeneous	COG0052	information storage and processing	Translation, ribosomal structure and biogenesis	Ribosomal protein S2
493119474	6.30776	NA	NA	6.65279	Bacteria	heterogeneous	heterogeneous	heterogeneous	heterogeneous	heterogeneous	heterogeneous	COG0191	metabolism	Carbohydrate transport and metabolism	Fructose/tagatose bisphosphate aldolase
409743138	7.47925	NA	NA	NA	Bacteria	Firmicutes	Clostridia	Clostridiales	Clostridiaceae	Clostridium	Clostridium botulinum	no hit	-	-	-
489549845	6.42988	7.57286	NA	NA	Bacteria	Firmicutes	Clostridia	Clostridiales	heterogeneous	heterogeneous	heterogeneous	COG1250	metabolism	Lipid transport and metabolism	3-hydroxyacyl-CoA dehydrogenase
309245896	6.97798	NA	NA	NA	Bacteria	Firmicutes	Bacilli	Bacillales	Paenibacillaceae	heterogeneous	heterogeneous	COG3866	metabolism	Carbohydrate transport and metabolism	Pectate lyase
651884196	7.41179	NA	NA	7.59444	Bacteria	Actinobacteria	Actinobacteria	Bifidobacteriales	Bifidobacteriaceae	Bifidobacterium	heterogeneous	COG1957	metabolism	Nucleotide transport and metabolism	Inosine-uridine nucleoside N-ribohydrolase
739145552	5.98707	NA	NA	NA	Bacteria	Proteobacteria	Gammaproteobacteria	Pseudomonadales	Pseudomonadaceae	Pseudomonas	Pseudomonas lutea	COG0715	metabolism	Inorganic ion transport and metabolism	ABC-type nitrate/sulfonate/bicarbonate transport systems, periplasmic components
548245413	8.03677	NA	NA	7.82664	Bacteria	Firmicutes	heterogeneous	heterogeneous	heterogeneous	heterogeneous	heterogeneous	COG0057	metabolism	Carbohydrate transport and metabolism	Glyceraldehyde-3-phosphate dehydrogenase/erythrose-4-phosphate dehydrogenase
499683930	7.37551	NA	NA	NA	Bacteria	Cyanobacteria	unclassified	Chroococcales	unclassified	Synechococcus	Synechococcus sp. CC9605	no hit	-	-	-
490328988	6.97213	NA	NA	6.66767	Bacteria	Actinobacteria	Actinobacteria	Bifidobacteriales	Bifidobacteriaceae	Bifidobacterium	heterogeneous	COG0059	metabolism	Amino acid transport and metabolism	Ketol-acid reductoisomerase
555507807	7.52484	NA	NA	NA	Bacteria	Proteobacteria	Gammaproteobacteria	Pseudomonadales	Moraxellaceae	Acinetobacter	Acinetobacter nectaris	COG3288	metabolism	Energy production and conversion	NAD/NADP transhydrogenase alpha subunit
739145844	6.88909	NA	NA	NA	Bacteria	Proteobacteria	Gammaproteobacteria	Pseudomonadales	Pseudomonadaceae	Pseudomonas	Pseudomonas lutea	COG0673	poorly characterized	General function prediction only	Predicted dehydrogenases and related proteins
489423068	7.60104	7.94472	8.04006	NA	Bacteria	Firmicutes	Bacilli	Bacillales	Bacillaceae	Bacillus	heterogeneous	COG1960	metabolism	Lipid transport and metabolism	Acyl-CoA dehydrogenases
336067381	7.70871	NA	NA	NA	Bacteria	Bacteroidetes	Bacteroidia	Bacteroidales	Prevotellaceae	Prevotella	Prevotella multisaccharivorax	no hit	-	-	-
196191643	6.89356	NA	NA	NA	Bacteria	Cyanobacteria	unclassified	Chroococcales	unclassified	Synechococcus	Synechococcus sp. PCC 7335	COG3146	poorly characterized	Function unknown	Uncharacterized protein conserved in bacteria
545111087	7.58222	NA	NA	NA	Bacteria	Actinobacteria	Actinobacteria	Micrococcales	Micrococcaceae	Arthrobacter	Arthrobacter sp. AK-YN10	no hit	-	-	-
489544011	6.88784	NA	NA	7.31528	Bacteria	Firmicutes	heterogeneous	heterogeneous	heterogeneous	heterogeneous	heterogeneous	COG1362	metabolism	Amino acid transport and metabolism	Aspartyl aminopeptidase
490465334	8.06535	NA	NA	NA	Bacteria	Bacteroidetes	Bacteroidia	Bacteroidales	Prevotellaceae	heterogeneous	heterogeneous	COG1027	metabolism	Amino acid transport and metabolism	Aspartate ammonia-lyase
490966342	8.69391	NA	8.76139	NA	Bacteria	Firmicutes	Tissierellia	Tissierellales	Peptoniphilaceae	Anaerococcus	Anaerococcus lactolyticus	heterogeneous	-	-	-
493587567	7.80259	NA	NA	NA	Bacteria	Actinobacteria	Actinobacteria	Frankiales	Frankiaceae	Frankia	Frankia sp. EUN1f	no hit	-	-	-
497245576	7.56602	7.95783	7.33502	NA	Bacteria	Firmicutes	Bacilli	Lactobacillales	Lactobacillaceae	Lactobacillus	Lactobacillus pasteurii	COG0459	cellular processes and signaling	Posttranslational modification, protein turnover, chaperones	Chaperonin GroEL (HSP60 family)
490147642	6.49862	NA	NA	7.35416	Bacteria	Firmicutes	Bacilli	Lactobacillales	Lactobacillaceae	Lactobacillus	heterogeneous	COG0469	metabolism	Carbohydrate transport and metabolism	Pyruvate kinase
503311571	NA	NA	NA	NA	Bacteria	Bacteroidetes	Bacteroidia	Bacteroidales	Bacteroidaceae	Bacteroides	Bacteroides helcogenes	COG0642	cellular processes and signaling	Signal transduction mechanisms	Signal transduction histidine kinase
495937308	6.62278	NA	NA	NA	Bacteria	Bacteroidetes	Bacteroidia	Bacteroidales	Bacteroidaceae	Bacteroides	Bacteroides sp. 4_1_36	COG3883	poorly characterized	Function unknown	Uncharacterized protein conserved in bacteria
494770308	NA	NA	NA	NA	Bacteria	Firmicutes	Bacilli	Bacillales	Bacillaceae	Caldalkalibacillus	Caldalkalibacillus thermarum	COG0057	metabolism	Carbohydrate transport and metabolism	Glyceraldehyde-3-phosphate dehydrogenase/erythrose-4-phosphate dehydrogenase
494914547	7.12567	NA	NA	NA	Bacteria	Proteobacteria	Gammaproteobacteria	Cellvibrionales	Cellvibrionaceae	Cellvibrio	heterogeneous	COG2142	metabolism	Energy production and conversion	Succinate dehydrogenase, hydrophobic anchor subunit
6435772	7.15559	NA	NA	7.47104	Bacteria	heterogeneous	heterogeneous	heterogeneous	heterogeneous	heterogeneous	heterogeneous	COG3637	cellular processes and signaling	Cell wall/membrane/envelope biogenesis	Opacity protein and related surface antigens
518620970	6.54567	NA	NA	6.91748	Bacteria	Firmicutes	Bacilli	Lactobacillales	Streptococcaceae	Streptococcus	heterogeneous	COG0120	metabolism	Carbohydrate transport and metabolism	Ribose 5-phosphate isomerase
518733767	6.6793	NA	NA	NA	Bacteria	Firmicutes	Erysipelotrichia	Erysipelotrichales	Erysipelotrichaceae	Allobaculum	Allobaculum stercoricanis	COG0244	information storage and processing	Translation, ribosomal structure and biogenesis	Ribosomal protein L10
551045641	7.08929	NA	NA	NA	Bacteria	heterogeneous	heterogeneous	heterogeneous	heterogeneous	heterogeneous	heterogeneous	COG2086	metabolism	Energy production and conversion	Electron transfer flavoprotein, beta subunit
553743985	6.26725	NA	NA	NA	Bacteria	heterogeneous	heterogeneous	heterogeneous	heterogeneous	heterogeneous	heterogeneous	COG0542	cellular processes and signaling	Posttranslational modification, protein turnover, chaperones	ATPases with chaperone activity, ATP-binding subunit
557881872	6.73628	NA	6.2966	7.64667	Bacteria	Proteobacteria	Gammaproteobacteria	heterogeneous	heterogeneous	heterogeneous	heterogeneous	heterogeneous	-	-	-
635644299	7.7031	8.05044	NA	NA	Bacteria	Firmicutes	Clostridia	Clostridiales	Lachnospiraceae	heterogeneous	heterogeneous	COG1070	metabolism	Carbohydrate transport and metabolism	Sugar (pentulose and hexulose) kinases
636741001	5.05683	NA	NA	NA	Bacteria	Proteobacteria	Gammaproteobacteria	Pseudomonadales	Pseudomonadaceae	Pseudomonas	Pseudomonas sp. P818	COG0183	metabolism	Lipid transport and metabolism	Acetyl-CoA acetyltransferase
640307043	7.92271	NA	NA	NA	Bacteria	Firmicutes	Clostridia	Clostridiales	Ruminococcaceae	Ruminococcus	Ruminococcus flavefaciens	COG1595	information storage and processing	Transcription	DNA-directed RNA polymerase specialized sigma subunit, sigma24 homolog
651440349	8.34766	8.47227	8.24707	7.46312	Bacteria	Actinobacteria	Actinobacteria	Micrococcales	Micrococcaceae	Arthrobacter	Arthrobacter sp. H14	COG0315	metabolism	Coenzyme transport and metabolism	Molybdenum cofactor biosynthesis enzyme
651551053	7.15073	NA	NA	NA	Bacteria	Firmicutes	Bacilli	Bacillales	Bacillaceae	Bacillus	Bacillus sp. UNC41MFS5	no hit	-	-	-
652332639	7.66414	7.61707	NA	NA	Bacteria	Bacteroidetes	Flavobacteriia	Flavobacteriales	Flavobacteriaceae	Flavobacterium	heterogeneous	COG2204	cellular processes and signaling	Signal transduction mechanisms	Response regulator containing CheY-like receiver, AAA-type ATPase, and DNA-binding domains
652936557	8.60728	7.5875	8.14597	7.03657	Bacteria	Proteobacteria	Deltaproteobacteria	Desulfovibrionales	Desulfovibrionaceae	Desulfovibrio	Desulfovibrio putealis	COG2854	metabolism	Secondary metabolites biosynthesis, transport and catabolism	ABC-type transport system involved in resistance to organic solvents, auxiliary component
653639197	NA	NA	NA	NA	Bacteria	Firmicutes	Clostridia	Clostridiales	Lachnospiraceae	Lachnoclostridium	[Clostridium] clostridioforme	no hit	-	-	-
655878625	6.82216	NA	NA	NA	Bacteria	Proteobacteria	Alphaproteobacteria	Sphingomonadales	Sphingomonadaceae	Sphingomonas	Sphingomonas phyllosphaerae	COG4219	information storage and processing	Transcription	Antirepressor regulating drug resistance, predicted signal transduction N-terminal membrane component
658770280	7.02654	NA	NA	7.78193	Bacteria	heterogeneous	heterogeneous	heterogeneous	heterogeneous	heterogeneous	heterogeneous	COG2220	poorly characterized	General function prediction only	Predicted Zn-dependent hydrolases of the beta-lactamase fold
672829805	6.79503	NA	6.81863	NA	Bacteria	heterogeneous	heterogeneous	heterogeneous	heterogeneous	heterogeneous	heterogeneous	COG3445	poorly characterized	General function prediction only	Acid-induced glycyl radical enzyme
693023947	7.17232	NA	NA	NA	Bacteria	Proteobacteria	Gammaproteobacteria	Enterobacteriales	Enterobacteriaceae	Escherichia	Escherichia coli	COG0463	cellular processes and signaling	Cell wall/membrane/envelope biogenesis	Glycosyltransferases involved in cell wall biogenesis
734981057	8.70159	8.63661	8.5928	NA	Bacteria	Proteobacteria	Alphaproteobacteria	Sphingomonadales	Sphingomonadaceae	Sphingomonas	Sphingomonas sp. ERG5	COG1680	cellular processes and signaling	Defense mechanisms	Beta-lactamase class C and other penicillin binding proteins
739642655	6.61965	NA	NA	NA	Bacteria	Proteobacteria	Alphaproteobacteria	Sphingomonadales	Sphingomonadaceae	Sphingomonas	Sphingomonas jaspsi	COG0477	metabolism	Carbohydrate transport and metabolism	Permeases of the major facilitator superfamily
739770171	NA	7.99086	7.28192	7.31077	Bacteria	Firmicutes	Bacilli	Lactobacillales	Streptococcaceae	Streptococcus	Streptococcus plurextorum	COG1249	metabolism	Energy production and conversion	Pyruvate/2-oxoglutarate dehydrogenase complex, dihydrolipoamide dehydrogenase (E3) component, and related enzymes
740314077	7.75159	7.7532	NA	NA	Bacteria	Proteobacteria	Gammaproteobacteria	Vibrionales	Vibrionaceae	Vibrio	Vibrio furnissii	COG1020	metabolism	Secondary metabolites biosynthesis, transport and catabolism	Non-ribosomal peptide synthetase modules and related proteins
770682757	4.90431	NA	NA	NA	Bacteria	Firmicutes	Clostridia	Clostridiales	Peptostreptococcaceae	Paeniclostridium	Paeniclostridium sordellii	COG0381	cellular processes and signaling	Cell wall/membrane/envelope biogenesis	UDP-N-acetylglucosamine 2-epimerase
489926507	6.6732	NA	NA	NA	Bacteria	Actinobacteria	Actinobacteria	Bifidobacteriales	Bifidobacteriaceae	heterogeneous	heterogeneous	COG0234	cellular processes and signaling	Posttranslational modification, protein turnover, chaperones	Co-chaperonin GroES (HSP10)
551237778	7.1913	NA	NA	NA	Bacteria	Actinobacteria	Actinobacteria	Bifidobacteriales	Bifidobacteriaceae	Bifidobacterium	Bifidobacterium pseudolongum	COG0091	information storage and processing	Translation, ribosomal structure and biogenesis	Ribosomal protein L22
12964941	NA	NA	NA	NA	Bacteria	heterogeneous	heterogeneous	heterogeneous	heterogeneous	heterogeneous	heterogeneous	COG0039	metabolism	Energy production and conversion	Malate/lactate dehydrogenases
651883830	6.90298	NA	NA	6.91082	Bacteria	Actinobacteria	Actinobacteria	Bifidobacteriales	Bifidobacteriaceae	heterogeneous	heterogeneous	COG0088	information storage and processing	Translation, ribosomal structure and biogenesis	Ribosomal protein L4
489907494	8.11997	NA	7.05707	NA	Bacteria	heterogeneous	heterogeneous	heterogeneous	heterogeneous	heterogeneous	heterogeneous	heterogeneous	-	-	-
504359842	6.8419	NA	NA	NA	Bacteria	heterogeneous	heterogeneous	heterogeneous	heterogeneous	heterogeneous	heterogeneous	heterogeneous	-	-	-
551237779	7.0275	NA	NA	7.16735	Bacteria	Actinobacteria	Actinobacteria	Bifidobacteriales	Bifidobacteriaceae	heterogeneous	heterogeneous	COG0092	information storage and processing	Translation, ribosomal structure and biogenesis	Ribosomal protein S3
490890404	NA	NA	NA	NA	Bacteria	Proteobacteria	Gammaproteobacteria	Pseudomonadales	Moraxellaceae	heterogeneous	heterogeneous	COG0191	metabolism	Carbohydrate transport and metabolism	Fructose/tagatose bisphosphate aldolase
490025887	5.6179	NA	NA	NA	Bacteria	Actinobacteria	Actinobacteria	Corynebacteriales	Mycobacteriaceae	Mycobacterium	Mycobacterium vaccae	COG2072	metabolism	Inorganic ion transport and metabolism	Predicted flavoprotein involved in K+ transport
736713833	8.55459	NA	8.46431	NA	Bacteria	Bacteroidetes	Flavobacteriia	Flavobacteriales	Flavobacteriaceae	Chryseobacterium	Chryseobacterium antarcticum	COG0514	information storage and processing	Replication, recombination and repair	Superfamily II DNA helicase
503155558	7.02099	NA	NA	NA	Bacteria	heterogeneous	heterogeneous	heterogeneous	heterogeneous	heterogeneous	heterogeneous	COG0093	information storage and processing	Translation, ribosomal structure and biogenesis	Ribosomal protein L14
498215211	NA	NA	NA	NA	Bacteria	Firmicutes	Bacilli	Bacillales	Bacillaceae	Lentibacillus	Lentibacillus jeotgali	COG0745	cellular processes and signaling	Signal transduction mechanisms	Response regulators consisting of a CheY-like receiver domain and a winged-helix DNA-binding domain
499985128	7.85225	NA	NA	NA	Bacteria	Proteobacteria	Alphaproteobacteria	Rhizobiales	Bradyrhizobiaceae	Rhodopseudomonas	Rhodopseudomonas palustris	COG2200	cellular processes and signaling	Signal transduction mechanisms	FOG: EAL domain
588478685	7.25032	NA	NA	NA	Bacteria	Actinobacteria	Actinobacteria	Bifidobacteriales	Bifidobacteriaceae	Bifidobacterium	heterogeneous	COG0261	information storage and processing	Translation, ribosomal structure and biogenesis	Ribosomal protein L21
727032496	6.806	NA	NA	NA	Bacteria	Firmicutes	Bacilli	Lactobacillales	Enterococcaceae	Enterococcus	Enterococcus faecalis	COG1573	information storage and processing	Replication, recombination and repair	Uracil-DNA glycosylase
501568614	8.06079	NA	NA	NA	Bacteria	Bacteroidetes	Bacteroidia	Bacteroidales	unclassified	Candidatus Azobacteroides	Candidatus Azobacteroides pseudotrichonymphae	COG0187	information storage and processing	Replication, recombination and repair	Type IIA topoisomerase (DNA gyrase/topo II, topoisomerase IV), B subunit
651886010	7.27438	NA	NA	7.35542	Bacteria	Actinobacteria	Actinobacteria	Bifidobacteriales	Bifidobacteriaceae	Bifidobacterium	heterogeneous	COG3118	cellular processes and signaling	Posttranslational modification, protein turnover, chaperones	Thioredoxin domain-containing protein
653127472	NA	NA	NA	NA	Bacteria	Bacteroidetes	Flavobacteriia	Flavobacteriales	Flavobacteriaceae	Chryseobacterium	Chryseobacterium palustre	COG4783	poorly characterized	General function prediction only	Putative Zn-dependent protease, contains TPR repeats
654129815	7.54381	NA	NA	NA	Bacteria	Proteobacteria	Deltaproteobacteria	Desulfovibrionales	Desulfovibrionaceae	Desulfovibrio	Desulfovibrio zosterae	COG3523	poorly characterized	Function unknown	Uncharacterized protein conserved in bacteria
657691267	7.23963	7.12151	NA	6.46823	Bacteria	Fusobacteria	Fusobacteriia	Fusobacteriales	Fusobacteriaceae	Fusobacterium	Fusobacterium hwasookii	no hit	-	-	-
734982990	6.99363	NA	NA	NA	Bacteria	Proteobacteria	Alphaproteobacteria	Sphingomonadales	Sphingomonadaceae	Sphingomonas	Sphingomonas sp. ERG5	no hit	-	-	-
754803572	7.07035	NA	NA	NA	Bacteria	Firmicutes	Bacilli	Bacillales	Paenibacillaceae	Paenibacillus	Paenibacillus gorillae	COG1167	information storage and processing	Transcription	Transcriptional regulators containing a DNA-binding HTH domain and an aminotransferase domain (MocR family) and their eukaryotic orthologs
739600198	NA	8.10636	NA	NA	Bacteria	Proteobacteria	Alphaproteobacteria	Rhodospirillales	Rhodospirillaceae	Skermanella	Skermanella stibiiresistens	no hit	-	-	-
547255132	NA	7.87819	NA	NA	Bacteria	Bacteroidetes	Bacteroidia	Bacteroidales	Prevotellaceae	Prevotella	Prevotella sp. CAG:1092	no hit	-	-	-
754848189	NA	7.98494	NA	NA	Bacteria	Firmicutes	Bacilli	Bacillales	Paenibacillaceae	Paenibacillus	Paenibacillus durus	COG4585	cellular processes and signaling	Signal transduction mechanisms	Signal transduction histidine kinase
491072630	NA	7.07336	7.55446	NA	Bacteria	Proteobacteria	Gammaproteobacteria	Pseudomonadales	Moraxellaceae	Acinetobacter	Acinetobacter soli	COG4927	poorly characterized	General function prediction only	Predicted choloylglycine hydrolase
646507705	NA	7.38096	NA	NA	Bacteria	Proteobacteria	Gammaproteobacteria	Vibrionales	Vibrionaceae	Vibrio	Vibrio parahaemolyticus	COG4935	cellular processes and signaling	Posttranslational modification, protein turnover, chaperones	Regulatory P domain of the subtilisin-like proprotein convertases and other proteases
659047314	NA	7.09046	NA	NA	Bacteria	heterogeneous	heterogeneous	heterogeneous	heterogeneous	heterogeneous	heterogeneous	COG0243	metabolism	Energy production and conversion	Anaerobic dehydrogenases, typically selenocysteine-containing
754662740	NA	NA	NA	NA	Bacteria	Proteobacteria	Gammaproteobacteria	Aeromonadales	Aeromonadaceae	Aeromonas	Aeromonas simiae	COG4148	metabolism	Inorganic ion transport and metabolism	ABC-type molybdate transport system, ATPase component
764624345	NA	8.31471	NA	NA	Bacteria	Proteobacteria	Gammaproteobacteria	Pseudomonadales	Moraxellaceae	Acinetobacter	Acinetobacter ursingii	no hit	-	-	-
768725838	NA	6.93699	NA	NA	Bacteria	Firmicutes	Bacilli	Bacillales	Bacillaceae	Bacillus	Bacillus alveayuensis	COG0155	metabolism	Inorganic ion transport and metabolism	Sulfite reductase, beta subunit (hemoprotein)
489563160	7.67498	7.49567	NA	6.94668	Bacteria	heterogeneous	heterogeneous	heterogeneous	heterogeneous	heterogeneous	heterogeneous	COG3250	metabolism	Carbohydrate transport and metabolism	Beta-galactosidase/beta-glucuronidase
740739690	NA	NA	NA	NA	Bacteria	Firmicutes	Bacilli	Lactobacillales	Lactobacillaceae	unclassified	Lactobacillus	no hit	-	-	-
489544999	NA	7.70543	NA	NA	Bacteria	Firmicutes	Clostridia	Clostridiales	Clostridiaceae	Clostridium	Clostridium perfringens	COG0636	metabolism	Energy production and conversion	F0F1-type ATP synthase, subunit c/Archaeal/vacuolar-type H+-ATPase, subunit K
489548020	NA	8.1706	NA	NA	Bacteria	Firmicutes	heterogeneous	heterogeneous	heterogeneous	heterogeneous	heterogeneous	COG1472	metabolism	Carbohydrate transport and metabolism	Beta-glucosidase-related glycosidases
446676794	NA	NA	NA	NA	Bacteria	Firmicutes	Bacilli	Bacillales	Bacillaceae	Bacillus	Bacillus cereus	COG1404	cellular processes and signaling	Posttranslational modification, protein turnover, chaperones	Subtilisin-like serine proteases
495415890	NA	NA	NA	NA	Bacteria	Bacteroidetes	Bacteroidia	Bacteroidales	Bacteroidaceae	Bacteroides	heterogeneous	no hit	-	-	-
489577591	NA	7.78201	NA	NA	Bacteria	Firmicutes	heterogeneous	heterogeneous	heterogeneous	heterogeneous	heterogeneous	heterogeneous	-	-	-
488194368	NA	NA	NA	NA	Bacteria	Firmicutes	Bacilli	Lactobacillales	Streptococcaceae	Streptococcus	Streptococcus mutans	COG0624	metabolism	Amino acid transport and metabolism	Acetylornithine deacetylase/Succinyl-diaminopimelate desuccinylase and related deacylases
551254571	NA	7.18005	NA	NA	Bacteria	Actinobacteria	Actinobacteria	Micrococcales	Micrococcaceae	Arthrobacter	Arthrobacter sp. PAO19	no hit	-	-	-
499632178	NA	7.73379	NA	NA	Bacteria	Proteobacteria	Betaproteobacteria	Hydrogenophilales	Hydrogenophilaceae	Thiobacillus	heterogeneous	COG0695	cellular processes and signaling	Posttranslational modification, protein turnover, chaperones	Glutaredoxin and related proteins
664691740	NA	NA	NA	NA	Bacteria	Firmicutes	Bacilli	Bacillales	Bacillaceae	Virgibacillus	Virgibacillus sp. SK37	COG2222	cellular processes and signaling	Cell wall/membrane/envelope biogenesis	Predicted phosphosugar isomerases
755611501	NA	NA	NA	NA	Bacteria	Firmicutes	Bacilli	Bacillales	Bacillaceae	Oceanobacillus	Oceanobacillus oncorhynchi	COG1247	cellular processes and signaling	Cell wall/membrane/envelope biogenesis	Sortase and related acyltransferases
737338257	NA	8.70098	NA	NA	Bacteria	Firmicutes	Bacilli	Bacillales	Bacillaceae	Bacillus	Bacillus flexus	COG0737	metabolism	Nucleotide transport and metabolism	5'-nucleotidase/2',3'-cyclic phosphodiesterase and related esterases
553956202	NA	NA	NA	NA	Bacteria	Firmicutes	Clostridia	Clostridiales	Clostridiales Family XIII. Incertae Sedis	unclassified	[Eubacterium] brachy	COG3339	poorly characterized	Function unknown	Uncharacterized conserved protein
489549774	NA	7.83487	NA	NA	Bacteria	Firmicutes	heterogeneous	heterogeneous	heterogeneous	heterogeneous	heterogeneous	COG0092	information storage and processing	Translation, ribosomal structure and biogenesis	Ribosomal protein S3
652599251	NA	NA	NA	NA	Bacteria	Bacteroidetes	Flavobacteriia	Flavobacteriales	Flavobacteriaceae	Flavobacterium	Flavobacterium suncheonense	COG1018	metabolism	Energy production and conversion	Flavodoxin reductases (ferredoxin-NADPH reductases) family 1
489555900	NA	7.82498	NA	NA	Bacteria	heterogeneous	heterogeneous	heterogeneous	heterogeneous	heterogeneous	heterogeneous	COG0090	information storage and processing	Translation, ribosomal structure and biogenesis	Ribosomal protein L2
489547960	NA	8.62833	NA	NA	Bacteria	Firmicutes	heterogeneous	heterogeneous	heterogeneous	heterogeneous	heterogeneous	heterogeneous	-	-	-
736656642	NA	6.29849	NA	NA	Bacteria	heterogeneous	heterogeneous	heterogeneous	heterogeneous	heterogeneous	heterogeneous	COG0492	cellular processes and signaling	Posttranslational modification, protein turnover, chaperones	Thioredoxin reductase
489549627	NA	7.34372	NA	NA	Bacteria	Firmicutes	Clostridia	Clostridiales	Clostridiaceae	Clostridium	heterogeneous	COG2025	metabolism	Energy production and conversion	Electron transfer flavoprotein, alpha subunit
489545204	NA	7.03023	NA	NA	Bacteria	Firmicutes	Clostridia	Clostridiales	Clostridiaceae	Clostridium	Clostridium perfringens	COG1840	metabolism	Inorganic ion transport and metabolism	ABC-type Fe3+ transport system, periplasmic component
489548009	NA	7.90485	NA	NA	Bacteria	Firmicutes	heterogeneous	heterogeneous	heterogeneous	heterogeneous	heterogeneous	COG1312	metabolism	Carbohydrate transport and metabolism	D-mannonate dehydratase
489556956	NA	7.52602	NA	NA	Bacteria	heterogeneous	heterogeneous	heterogeneous	heterogeneous	heterogeneous	heterogeneous	COG2220	poorly characterized	General function prediction only	Predicted Zn-dependent hydrolases of the beta-lactamase fold
329125071	NA	7.52549	NA	NA	Bacteria	Firmicutes	Clostridia	Clostridiales	Clostridiaceae	Clostridium	heterogeneous	COG1454	metabolism	Energy production and conversion	Alcohol dehydrogenase, class IV
18143946	NA	7.66752	NA	6.64712	Bacteria	Firmicutes	Clostridia	Clostridiales	Clostridiaceae	Clostridium	Clostridium perfringens	COG0426	metabolism	Energy production and conversion	Uncharacterized flavoproteins
494789086	NA	7.56366	NA	NA	Bacteria	heterogeneous	heterogeneous	heterogeneous	heterogeneous	heterogeneous	heterogeneous	heterogeneous	-	-	-
505184729	NA	6.67808	NA	NA	Bacteria	Proteobacteria	Gammaproteobacteria	Pseudomonadales	Pseudomonadaceae	Pseudomonas	Pseudomonas poae	COG3456	cellular processes and signaling	Signal transduction mechanisms	Uncharacterized conserved protein, contains FHA domain
489547705	NA	7.20158	NA	NA	Bacteria	heterogeneous	heterogeneous	heterogeneous	heterogeneous	heterogeneous	heterogeneous	COG0183	metabolism	Lipid transport and metabolism	Acetyl-CoA acetyltransferase
489545830	NA	7.76305	NA	NA	Bacteria	heterogeneous	heterogeneous	heterogeneous	heterogeneous	heterogeneous	heterogeneous	COG0126	metabolism	Carbohydrate transport and metabolism	3-phosphoglycerate kinase
489547520	NA	8.69811	NA	6.98363	Bacteria	heterogeneous	heterogeneous	heterogeneous	heterogeneous	heterogeneous	heterogeneous	COG0050	information storage and processing	Translation, ribosomal structure and biogenesis	GTPases - translation elongation factors
489546233	NA	7.34124	NA	6.69094	Bacteria	heterogeneous	heterogeneous	heterogeneous	heterogeneous	heterogeneous	heterogeneous	COG2195	metabolism	Amino acid transport and metabolism	Di- and tripeptidases
489546342	NA	6.76026	NA	NA	Bacteria	Firmicutes	Clostridia	Clostridiales	Clostridiaceae	Clostridium	heterogeneous	COG0104	metabolism	Nucleotide transport and metabolism	Adenylosuccinate synthase
494019183	NA	8.02579	NA	NA	Bacteria	Proteobacteria	Gammaproteobacteria	Vibrionales	Vibrionaceae	heterogeneous	heterogeneous	COG0446	poorly characterized	General function prediction only	Uncharacterized NAD(FAD)-dependent dehydrogenases
489547953	NA	7.11039	NA	NA	Bacteria	Firmicutes	Clostridia	Clostridiales	Clostridiaceae	Clostridium	heterogeneous	COG2211	metabolism	Carbohydrate transport and metabolism	Na+/melibiose symporter and related transporters
489547937	NA	7.97845	NA	NA	Bacteria	Firmicutes	Clostridia	Clostridiales	Clostridiaceae	Clostridium	heterogeneous	COG1904	metabolism	Carbohydrate transport and metabolism	Glucuronate isomerase
489551001	NA	7.64061	NA	NA	Bacteria	Firmicutes	heterogeneous	heterogeneous	heterogeneous	heterogeneous	heterogeneous	COG0469	metabolism	Carbohydrate transport and metabolism	Pyruvate kinase
110674226	NA	6.74971	NA	NA	Bacteria	Firmicutes	Clostridia	Clostridiales	Clostridiaceae	Clostridium	Clostridium perfringens	COG1653	metabolism	Carbohydrate transport and metabolism	ABC-type sugar transport system, periplasmic component
489550699	NA	7.16771	NA	NA	Bacteria	Firmicutes	Clostridia	Clostridiales	Clostridiaceae	Clostridium	heterogeneous	COG0579	poorly characterized	General function prediction only	Predicted dehydrogenase
489547689	NA	6.86281	NA	NA	Bacteria	Firmicutes	Clostridia	Clostridiales	Clostridiaceae	Clostridium	Clostridium perfringens	COG2195	metabolism	Amino acid transport and metabolism	Di- and tripeptidases
489549887	NA	7.17608	NA	NA	Bacteria	heterogeneous	heterogeneous	heterogeneous	heterogeneous	heterogeneous	heterogeneous	COG0516	metabolism	Nucleotide transport and metabolism	IMP dehydrogenase/GMP reductase
489018306	NA	4.89844	NA	NA	Bacteria	Firmicutes	Bacilli	Lactobacillales	Streptococcaceae	Streptococcus	Streptococcus sanguinis	COG3443	poorly characterized	General function prediction only	Predicted periplasmic or secreted protein
489545680	NA	6.74089	NA	NA	Bacteria	Firmicutes	Clostridia	Clostridiales	Clostridiaceae	Clostridium	heterogeneous	COG1190	information storage and processing	Translation, ribosomal structure and biogenesis	Lysyl-tRNA synthetase (class II)
489545688	NA	7.10275	NA	NA	Bacteria	heterogeneous	heterogeneous	heterogeneous	heterogeneous	heterogeneous	heterogeneous	COG2759	metabolism	Nucleotide transport and metabolism	Formyltetrahydrofolate synthetase
503035923	NA	NA	NA	NA	Bacteria	Firmicutes	Clostridia	Clostridiales	Lachnospiraceae	Lachnoclostridium	[Clostridium] saccharolyticum	COG4805	poorly characterized	Function unknown	Uncharacterized protein conserved in bacteria
489545888	NA	6.98625	NA	NA	Bacteria	Firmicutes	Clostridia	Clostridiales	Clostridiaceae	Clostridium	Clostridium perfringens	COG0174	metabolism	Amino acid transport and metabolism	Glutamine synthetase
177907272	NA	7.78601	NA	NA	Bacteria	heterogeneous	heterogeneous	heterogeneous	heterogeneous	heterogeneous	heterogeneous	COG0480	information storage and processing	Translation, ribosomal structure and biogenesis	Translation elongation factors (GTPases)
489544715	NA	7.52259	NA	NA	Bacteria	heterogeneous	heterogeneous	heterogeneous	heterogeneous	heterogeneous	heterogeneous	COG1882	metabolism	Energy production and conversion	Pyruvate-formate lyase
489546738	NA	6.64675	NA	NA	Bacteria	Firmicutes	Clostridia	Clostridiales	Clostridiaceae	Clostridium	Clostridium perfringens	COG0574	metabolism	Carbohydrate transport and metabolism	Phosphoenolpyruvate synthase/pyruvate phosphate dikinase
1321787	NA	7.65547	NA	7.21959	Bacteria	Firmicutes	heterogeneous	heterogeneous	heterogeneous	heterogeneous	heterogeneous	COG0078	metabolism	Amino acid transport and metabolism	Ornithine carbamoyltransferase
487852128	NA	7.51761	NA	NA	Bacteria	Proteobacteria	Gammaproteobacteria	Vibrionales	Vibrionaceae	unclassified	Vibrio	COG0744	cellular processes and signaling	Cell wall/membrane/envelope biogenesis	Membrane carboxypeptidase (penicillin-binding protein)
515618922	NA	5.6599	NA	NA	Bacteria	Proteobacteria	Gammaproteobacteria	Vibrionales	Vibrionaceae	Vibrio	Vibrio genomosp. F6	no hit	-	-	-
517783086	NA	NA	NA	NA	Bacteria	Proteobacteria	Gammaproteobacteria	Chromatiales	Ectothiorhodospiraceae	Thioalkalivibrio	Thioalkalivibrio sulfidiphilus	COG0790	poorly characterized	General function prediction only	FOG: TPR repeat, SEL1 subfamily
518362378	NA	6.58484	NA	NA	Bacteria	Firmicutes	heterogeneous	heterogeneous	heterogeneous	heterogeneous	heterogeneous	COG1185	information storage and processing	Translation, ribosomal structure and biogenesis	Polyribonucleotide nucleotidyltransferase (polynucleotide phosphorylase)
517986172	NA	6.95589	7.24536	7.36339	Bacteria	Firmicutes	Bacilli	Bacillales	Bacillaceae	Bacillus	Bacillus massiliosenegalensis	COG3290	cellular processes and signaling	Signal transduction mechanisms	Signal transduction histidine kinase regulating citrate/malate metabolism
537778308	NA	7.92671	7.61208	NA	Bacteria	Actinobacteria	Actinobacteria	Propionibacteriales	Propionibacteriaceae	heterogeneous	heterogeneous	COG0260	metabolism	Amino acid transport and metabolism	Leucyl aminopeptidase
652783129	NA	6.58594	NA	NA	Bacteria	Firmicutes	Erysipelotrichia	Erysipelotrichales	Erysipelotrichaceae	Erysipelatoclostridium	[Clostridium] saccharogumia	COG0050	information storage and processing	Translation, ribosomal structure and biogenesis	GTPases - translation elongation factors
736136796	NA	6.86061	NA	NA	Bacteria	Firmicutes	Bacilli	Bacillales	Bacillaceae	heterogeneous	heterogeneous	COG2759	metabolism	Nucleotide transport and metabolism	Formyltetrahydrofolate synthetase
736832273	NA	7.16705	NA	NA	Bacteria	Firmicutes	Clostridia	Clostridiales	Clostridiaceae	Clostridium	Clostridium perfringens	COG0579	poorly characterized	General function prediction only	Predicted dehydrogenase
757796762	NA	7.36986	NA	NA	Bacteria	Firmicutes	Clostridia	Clostridiales	Clostridiaceae	Clostridium	Clostridium perfringens	COG0264	information storage and processing	Translation, ribosomal structure and biogenesis	Translation elongation factor Ts
757796779	NA	7.12764	NA	NA	Bacteria	Firmicutes	Clostridia	Clostridiales	Clostridiaceae	Clostridium	Clostridium perfringens	COG0624	metabolism	Amino acid transport and metabolism	Acetylornithine deacetylase/Succinyl-diaminopimelate desuccinylase and related deacylases
547825809	6.88563	6.99332	NA	NA	Bacteria	heterogeneous	heterogeneous	heterogeneous	heterogeneous	heterogeneous	heterogeneous	COG0050	information storage and processing	Translation, ribosomal structure and biogenesis	GTPases - translation elongation factors
496458954	NA	8.32009	NA	6.98363	Bacteria	heterogeneous	heterogeneous	heterogeneous	heterogeneous	heterogeneous	heterogeneous	COG0050	information storage and processing	Translation, ribosomal structure and biogenesis	GTPases - translation elongation factors
749559634	NA	7.58291	NA	NA	Bacteria	Firmicutes	heterogeneous	heterogeneous	heterogeneous	heterogeneous	heterogeneous	heterogeneous	-	-	-
489549814	NA	7.00944	NA	NA	Bacteria	Firmicutes	Clostridia	Clostridiales	Clostridiaceae	Clostridium	Clostridium perfringens	COG0096	information storage and processing	Translation, ribosomal structure and biogenesis	Ribosomal protein S8
407260671	NA	7.46618	NA	NA	Bacteria	Bacteroidetes	Flavobacteriia	Flavobacteriales	Flavobacteriaceae	Flavobacterium	Flavobacterium daejeonense	COG0050	information storage and processing	Translation, ribosomal structure and biogenesis	GTPases - translation elongation factors
407376649	NA	8.20731	NA	NA	Bacteria	Actinobacteria	Actinobacteria	Corynebacteriales	Mycobacteriaceae	Mycobacterium	Mycobacterium hassiacum	no hit	-	-	-
489544658	NA	7.25843	NA	NA	Bacteria	Firmicutes	Clostridia	Clostridiales	Clostridiaceae	Clostridium	Clostridium perfringens	COG2190	metabolism	Carbohydrate transport and metabolism	Phosphotransferase system IIA components
489547535	NA	7.5867	NA	NA	Bacteria	Firmicutes	Clostridia	Clostridiales	Clostridiaceae	Clostridium	Clostridium perfringens	COG0244	information storage and processing	Translation, ribosomal structure and biogenesis	Ribosomal protein L10
489549799	NA	7.65565	NA	NA	Bacteria	heterogeneous	heterogeneous	heterogeneous	heterogeneous	heterogeneous	heterogeneous	COG0094	information storage and processing	Translation, ribosomal structure and biogenesis	Ribosomal protein L5
489549635	NA	7.84463	NA	NA	Bacteria	Firmicutes	heterogeneous	heterogeneous	heterogeneous	heterogeneous	heterogeneous	COG0097	information storage and processing	Translation, ribosomal structure and biogenesis	Ribosomal protein L6P/L9E
489552404	NA	8.11356	NA	7.17232	Bacteria	heterogeneous	heterogeneous	heterogeneous	heterogeneous	heterogeneous	heterogeneous	heterogeneous	-	-	-
489574950	NA	8.16431	NA	7.17232	Bacteria	heterogeneous	heterogeneous	heterogeneous	heterogeneous	heterogeneous	heterogeneous	heterogeneous	-	-	-
489555343	NA	8.00699	NA	7.17232	Bacteria	heterogeneous	heterogeneous	heterogeneous	heterogeneous	heterogeneous	heterogeneous	heterogeneous	-	-	-
489543958	NA	6.63745	NA	NA	Bacteria	Firmicutes	Clostridia	Clostridiales	Clostridiaceae	Clostridium	Clostridium perfringens	COG0740	cellular processes and signaling	Posttranslational modification, protein turnover, chaperones	Protease subunit of ATP-dependent Clp proteases
489558250	NA	7.50397	NA	NA	Bacteria	Firmicutes	Clostridia	Clostridiales	Clostridiaceae	Clostridium	Clostridium perfringens	COG0800	metabolism	Carbohydrate transport and metabolism	2-keto-3-deoxy-6-phosphogluconate aldolase
499912118	NA	6.23015	NA	NA	Bacteria	Firmicutes	Clostridia	Clostridiales	Clostridiaceae	Clostridium	Clostridium perfringens	COG1308	information storage and processing	Transcription	Transcription factor homologous to NACalpha-BTF3
503262139	NA	7.51826	NA	NA	Bacteria	Firmicutes	Clostridia	Clostridiales	Ruminococcaceae	Ruminococcus	Ruminococcus albus	COG0087	information storage and processing	Translation, ribosomal structure and biogenesis	Ribosomal protein L3
500042474	NA	7.04701	NA	NA	Bacteria	Firmicutes	Clostridia	Clostridiales	Clostridiaceae	heterogeneous	heterogeneous	COG0176	metabolism	Carbohydrate transport and metabolism	Transaldolase
489553743	NA	7.63707	NA	NA	Bacteria	Firmicutes	Clostridia	Clostridiales	Clostridiaceae	Clostridium	Clostridium perfringens	COG5398	metabolism	Inorganic ion transport and metabolism	Heme oxygenase
489548448	NA	6.94426	NA	NA	Bacteria	Firmicutes	Clostridia	Clostridiales	Clostridiaceae	Clostridium	Clostridium perfringens	COG0176	metabolism	Carbohydrate transport and metabolism	Transaldolase
489553736	NA	6.74811	NA	NA	Bacteria	Firmicutes	Clostridia	Clostridiales	Clostridiaceae	Clostridium	Clostridium perfringens	no hit	-	-	-
489546658	NA	7.25971	NA	6.62901	Bacteria	Firmicutes	Clostridia	Clostridiales	Clostridiaceae	Clostridium	Clostridium perfringens	COG0274	metabolism	Nucleotide transport and metabolism	Deoxyribose-phosphate aldolase
502700828	NA	NA	NA	NA	Bacteria	Actinobacteria	Thermoleophilia	Solirubrobacterales	Conexibacteraceae	Conexibacter	Conexibacter woesei	COG0800	metabolism	Carbohydrate transport and metabolism	2-keto-3-deoxy-6-phosphogluconate aldolase
489547530	NA	7.52133	NA	NA	Bacteria	Firmicutes	Clostridia	Clostridiales	Clostridiaceae	heterogeneous	heterogeneous	COG0081	information storage and processing	Translation, ribosomal structure and biogenesis	Ribosomal protein L1
489573399	NA	6.96273	NA	NA	Bacteria	heterogeneous	heterogeneous	heterogeneous	heterogeneous	heterogeneous	heterogeneous	COG0822	metabolism	Energy production and conversion	NifU homolog involved in Fe-S cluster formation
489546288	NA	6.55571	NA	NA	Bacteria	Firmicutes	Clostridia	Clostridiales	Clostridiaceae	Clostridium	Clostridium perfringens	COG0775	metabolism	Nucleotide transport and metabolism	Nucleoside phosphorylase
489559256	NA	7.06815	NA	NA	Bacteria	Firmicutes	Clostridia	Clostridiales	Clostridiaceae	Clostridium	Clostridium perfringens	COG0813	metabolism	Nucleotide transport and metabolism	Purine-nucleoside phosphorylase
490761742	NA	6.89811	NA	NA	Bacteria	heterogeneous	heterogeneous	heterogeneous	heterogeneous	heterogeneous	heterogeneous	COG0050	information storage and processing	Translation, ribosomal structure and biogenesis	GTPases - translation elongation factors
746264224	NA	NA	NA	NA	Bacteria	Firmicutes	Clostridia	Clostridiales	Clostridiaceae	Clostridium	Clostridium baratii	COG0204	metabolism	Lipid transport and metabolism	1-acyl-sn-glycerol-3-phosphate acyltransferase
548193393	NA	6.81854	6.94374	NA	Bacteria	Firmicutes	Clostridia	Clostridiales	Clostridiaceae	Clostridium	Clostridium sp. CAG:288	COG0149	metabolism	Carbohydrate transport and metabolism	Triosephosphate isomerase
748016149	NA	7.27102	NA	NA	Bacteria	Firmicutes	Clostridia	Clostridiales	heterogeneous	heterogeneous	heterogeneous	COG2086	metabolism	Energy production and conversion	Electron transfer flavoprotein, beta subunit
489545137	NA	7.59349	NA	NA	Bacteria	Firmicutes	Clostridia	Clostridiales	Clostridiaceae	Clostridium	heterogeneous	COG0543	metabolism	Coenzyme transport and metabolism	2-polyprenylphenol hydroxylase and related flavodoxin oxidoreductases
489545197	NA	6.95711	NA	NA	Bacteria	Firmicutes	Clostridia	Clostridiales	heterogeneous	heterogeneous	heterogeneous	COG0421	metabolism	Amino acid transport and metabolism	Spermidine synthase
490376944	NA	6.20139	NA	NA	Bacteria	Proteobacteria	Betaproteobacteria	Rhodocyclales	Rhodocyclaceae	Thauera	Thauera sp. 63	COG3381	poorly characterized	General function prediction only	Uncharacterized component of anaerobic dehydrogenases
510834229	NA	7.45825	NA	NA	Bacteria	Firmicutes	heterogeneous	heterogeneous	heterogeneous	heterogeneous	heterogeneous	COG0191	metabolism	Carbohydrate transport and metabolism	Fructose/tagatose bisphosphate aldolase
489544467	NA	7.74298	NA	NA	Bacteria	Firmicutes	heterogeneous	heterogeneous	heterogeneous	heterogeneous	heterogeneous	COG0191	metabolism	Carbohydrate transport and metabolism	Fructose/tagatose bisphosphate aldolase
491053391	NA	7.2218	NA	NA	Bacteria	Firmicutes	Bacilli	Lactobacillales	Leuconostocaceae	heterogeneous	heterogeneous	COG1281	cellular processes and signaling	Posttranslational modification, protein turnover, chaperones	Disulfide bond chaperones of the HSP33 family
489546123	NA	7.03789	NA	NA	Bacteria	Firmicutes	heterogeneous	heterogeneous	heterogeneous	heterogeneous	heterogeneous	COG0031	metabolism	Amino acid transport and metabolism	Cysteine synthase
489553418	NA	6.8498	NA	NA	Bacteria	Firmicutes	Clostridia	Clostridiales	Clostridiaceae	Clostridium	Clostridium perfringens	COG3958	metabolism	Carbohydrate transport and metabolism	Transketolase, C-terminal subunit
488646001	NA	6.94702	NA	NA	Bacteria	Firmicutes	Clostridia	Clostridiales	Clostridiaceae	heterogeneous	heterogeneous	COG0202	information storage and processing	Transcription	DNA-directed RNA polymerase, alpha subunit/40 kD subunit
501392877	NA	6.55643	NA	NA	Bacteria	heterogeneous	heterogeneous	heterogeneous	heterogeneous	heterogeneous	heterogeneous	COG3444	metabolism	Carbohydrate transport and metabolism	Phosphotransferase system, mannose/fructose/N-acetylgalactosamine-specific component IIB
489544935	NA	6.56337	NA	NA	Bacteria	Firmicutes	Clostridia	Clostridiales	Clostridiaceae	Clostridium	Clostridium perfringens	COG1453	poorly characterized	General function prediction only	Predicted oxidoreductases of the aldo/keto reductase family
489544793	NA	6.97597	NA	NA	Bacteria	Firmicutes	Clostridia	Clostridiales	Clostridiaceae	Clostridium	Clostridium perfringens	COG0195	information storage and processing	Transcription	Transcription elongation factor
488669976	NA	6.46954	NA	NA	Bacteria	Firmicutes	Clostridia	Clostridiales	Clostridiaceae	Clostridium	heterogeneous	COG1960	metabolism	Lipid transport and metabolism	Acyl-CoA dehydrogenases
489556191	NA	7.21942	NA	NA	Bacteria	Firmicutes	Clostridia	Clostridiales	Clostridiaceae	heterogeneous	heterogeneous	COG0544	cellular processes and signaling	Posttranslational modification, protein turnover, chaperones	FKBP-type peptidyl-prolyl cis-trans isomerase (trigger factor)
489554064	NA	6.64138	NA	NA	Bacteria	Firmicutes	Clostridia	Clostridiales	Clostridiaceae	Clostridium	heterogeneous	COG0213	metabolism	Nucleotide transport and metabolism	Thymidine phosphorylase
492756152	NA	8.28863	NA	NA	Bacteria	Fusobacteria	Fusobacteriia	Fusobacteriales	Fusobacteriaceae	Fusobacterium	heterogeneous	COG0747	metabolism	Amino acid transport and metabolism	ABC-type dipeptide transport system, periplasmic component
489552193	NA	6.58875	NA	NA	Bacteria	Firmicutes	Clostridia	Clostridiales	Clostridiaceae	Clostridium	Clostridium perfringens	COG0554	metabolism	Energy production and conversion	Glycerol kinase
546482267	NA	NA	NA	NA	Bacteria	Firmicutes	Clostridia	Clostridiales	Clostridiaceae	Clostridium	Clostridium sp. CAG:7	COG1640	metabolism	Carbohydrate transport and metabolism	4-alpha-glucanotransferase
489548469	NA	6.81893	NA	NA	Bacteria	Firmicutes	Clostridia	Clostridiales	Clostridiaceae	Clostridium	heterogeneous	COG0138	metabolism	Nucleotide transport and metabolism	AICAR transformylase/IMP cyclohydrolase PurH (only IMP cyclohydrolase domain in Aful)
489549660	NA	6.8332	NA	NA	Bacteria	Firmicutes	heterogeneous	heterogeneous	heterogeneous	heterogeneous	heterogeneous	COG0519	metabolism	Nucleotide transport and metabolism	GMP synthase, PP-ATPase domain/subunit
547782853	NA	NA	NA	NA	Bacteria	Firmicutes	Clostridia	Clostridiales	Clostridiaceae	Clostridium	Clostridium sp. CAG:217	COG5585	cellular processes and signaling	Signal transduction mechanisms	NAD+--asparagine ADP-ribosyltransferase
547756575	NA	6.81985	NA	NA	Bacteria	Firmicutes	Clostridia	Clostridiales	Clostridiaceae	Clostridium	heterogeneous	COG1227	metabolism	Energy production and conversion	Inorganic pyrophosphatase/exopolyphosphatase
356883421	NA	8.2597	NA	NA	Bacteria	Firmicutes	Bacilli	Lactobacillales	Streptococcaceae	Streptococcus	Streptococcus criceti	COG4951	poorly characterized	Function unknown	Uncharacterized protein conserved in bacteria
548294558	NA	6.68512	7.49471	NA	Bacteria	Fusobacteria	Fusobacteriia	Fusobacteriales	Fusobacteriaceae	Fusobacterium	Fusobacterium sp. CAG:815	COG1640	metabolism	Carbohydrate transport and metabolism	4-alpha-glucanotransferase
489545951	NA	6.75073	NA	NA	Bacteria	Firmicutes	Clostridia	Clostridiales	Clostridiaceae	Clostridium	heterogeneous	COG1454	metabolism	Energy production and conversion	Alcohol dehydrogenase, class IV
489549981	NA	6.73613	NA	NA	Bacteria	Firmicutes	Clostridia	Clostridiales	Clostridiaceae	Clostridium	Clostridium perfringens	COG0542	cellular processes and signaling	Posttranslational modification, protein turnover, chaperones	ATPases with chaperone activity, ATP-binding subunit
489547538	NA	6.86244	NA	NA	Bacteria	heterogeneous	heterogeneous	heterogeneous	heterogeneous	heterogeneous	heterogeneous	heterogeneous	-	-	-
746263316	NA	6.92194	NA	NA	Bacteria	Firmicutes	Clostridia	Clostridiales	Clostridiaceae	Clostridium	Clostridium baratii	COG0419	information storage and processing	Replication, recombination and repair	ATPase involved in DNA repair
1200049	NA	7.17109	NA	7.01253	Bacteria	Firmicutes	Clostridia	Clostridiales	Clostridiaceae	heterogeneous	heterogeneous	COG1592	metabolism	Energy production and conversion	Rubrerythrin
489574447	NA	6.65031	NA	NA	Bacteria	Firmicutes	Clostridia	Clostridiales	Clostridiaceae	Clostridium	Clostridium perfringens	COG0492	cellular processes and signaling	Posttranslational modification, protein turnover, chaperones	Thioredoxin reductase
446684442	NA	7.12872	NA	NA	Bacteria	Proteobacteria	Gammaproteobacteria	Enterobacteriales	Enterobacteriaceae	Escherichia	Escherichia coli	COG3378	poorly characterized	General function prediction only	Predicted ATPase
489558816	NA	NA	NA	NA	Bacteria	Firmicutes	Bacilli	Bacillales	Bacillaceae	Gracilibacillus	Gracilibacillus halophilus	COG1167	information storage and processing	Transcription	Transcriptional regulators containing a DNA-binding HTH domain and an aminotransferase domain (MocR family) and their eukaryotic orthologs
515140584	NA	7.27242	NA	NA	Bacteria	Proteobacteria	Gammaproteobacteria	Vibrionales	Vibrionaceae	heterogeneous	heterogeneous	heterogeneous	-	-	-
516086932	NA	7.54115	NA	NA	Bacteria	Proteobacteria	Gammaproteobacteria	Pseudomonadales	Pseudomonadaceae	Pseudomonas	heterogeneous	COG2208	cellular processes and signaling	Signal transduction mechanisms	Serine phosphatase RsbU, regulator of sigma subunit
551024341	NA	7.01449	NA	NA	Bacteria	Firmicutes	Clostridia	Clostridiales	Lachnospiraceae	Butyrivibrio	heterogeneous	COG0608	information storage and processing	Replication, recombination and repair	Single-stranded DNA-specific exonuclease
551222908	NA	7.23664	NA	NA	Bacteria	Deferribacteres	Deferribacteres	Deferribacterales	Deferribacteraceae	Geovibrio	Geovibrio sp. L21-Ace-BES	COG3706	cellular processes and signaling	Signal transduction mechanisms	Response regulator containing a CheY-like receiver domain and a GGDEF domain
499378500	NA	4.74472	NA	NA	Bacteria	Firmicutes	Bacilli	Bacillales	Bacillaceae	Oceanobacillus	heterogeneous	COG0785	cellular processes and signaling	Posttranslational modification, protein turnover, chaperones	Cytochrome c biogenesis protein
639407093	NA	6.71215	NA	NA	Bacteria	Firmicutes	heterogeneous	heterogeneous	heterogeneous	heterogeneous	heterogeneous	COG1156	metabolism	Energy production and conversion	Archaeal/vacuolar-type H+-ATPase subunit B
648539564	NA	7.69187	NA	NA	Bacteria	Firmicutes	Bacilli	Lactobacillales	Enterococcaceae	Enterococcus	Enterococcus columbae	COG0240	metabolism	Energy production and conversion	Glycerol-3-phosphate dehydrogenase
652783654	NA	6.95297	NA	NA	Bacteria	Firmicutes	heterogeneous	heterogeneous	heterogeneous	heterogeneous	heterogeneous	COG0696	metabolism	Carbohydrate transport and metabolism	Phosphoglyceromutase
656220678	NA	6.53062	NA	NA	Bacteria	Firmicutes	Clostridia	Clostridiales	Clostridiaceae	heterogeneous	heterogeneous	COG1155	metabolism	Energy production and conversion	Archaeal/vacuolar-type H+-ATPase subunit A
656253855	NA	8.08993	NA	NA	Bacteria	heterogeneous	heterogeneous	heterogeneous	heterogeneous	heterogeneous	heterogeneous	COG0050	information storage and processing	Translation, ribosomal structure and biogenesis	GTPases - translation elongation factors
659889797	NA	7.25474	NA	NA	Bacteria	Proteobacteria	Alphaproteobacteria	Sphingomonadales	Sphingomonadaceae	Sphingomonas	Sphingomonas sp. UNC305MFCol5.2	COG1960	metabolism	Lipid transport and metabolism	Acyl-CoA dehydrogenases
696513938	NA	6.62026	NA	NA	Bacteria	heterogeneous	heterogeneous	heterogeneous	heterogeneous	heterogeneous	heterogeneous	COG0462	metabolism	Nucleotide transport and metabolism	Phosphoribosylpyrophosphate synthetase
736131565	NA	7.60773	7.07973	7.5768	Bacteria	Firmicutes	Bacilli	Bacillales	heterogeneous	heterogeneous	heterogeneous	COG3344	information storage and processing	Replication, recombination and repair	Retron-type reverse transcriptase
736639974	NA	6.71903	NA	NA	Bacteria	Actinobacteria	Actinobacteria	Corynebacteriales	Corynebacteriaceae	Corynebacterium	Corynebacterium sputi	COG0507	information storage and processing	Replication, recombination and repair	ATP-dependent exoDNAse (exonuclease V), alpha subunit - helicase superfamily I member
754907433	NA	6.75999	NA	NA	Bacteria	Firmicutes	heterogeneous	heterogeneous	heterogeneous	heterogeneous	heterogeneous	COG2820	metabolism	Nucleotide transport and metabolism	Uridine phosphorylase
754901106	NA	6.83073	NA	NA	Bacteria	Firmicutes	Clostridia	Clostridiales	Clostridiaceae	Clostridium	Clostridium perfringens	no hit	-	-	-
754907950	NA	8.02045	NA	NA	Bacteria	Firmicutes	Clostridia	Clostridiales	Clostridiaceae	heterogeneous	heterogeneous	COG0103	information storage and processing	Translation, ribosomal structure and biogenesis	Ribosomal protein S9
754908545	NA	7.992	NA	7.09339	Bacteria	Firmicutes	Clostridia	Clostridiales	Clostridiaceae	heterogeneous	heterogeneous	COG0102	information storage and processing	Translation, ribosomal structure and biogenesis	Ribosomal protein L13
754908806	NA	7.15249	NA	NA	Bacteria	Firmicutes	Clostridia	Clostridiales	Clostridiaceae	heterogeneous	heterogeneous	COG1528	metabolism	Inorganic ion transport and metabolism	Ferritin-like protein
754909360	NA	7.48638	NA	NA	Bacteria	heterogeneous	heterogeneous	heterogeneous	heterogeneous	heterogeneous	heterogeneous	COG0450	cellular processes and signaling	Posttranslational modification, protein turnover, chaperones	Peroxiredoxin
754998047	NA	7.39007	6.77965	6.86257	Bacteria	Firmicutes	Bacilli	Bacillales	Bacillaceae	Bacillus	Bacillus massiliogorillae	COG1116	metabolism	Inorganic ion transport and metabolism	ABC-type nitrate/sulfonate/bicarbonate transport system, ATPase component
755047021	NA	6.19285	NA	NA	Bacteria	Firmicutes	Clostridia	Clostridiales	heterogeneous	heterogeneous	heterogeneous	COG0504	metabolism	Nucleotide transport and metabolism	CTP synthase (UTP-ammonia lyase)
755726358	NA	7.85468	7.841	NA	Bacteria	Bacteroidetes	Flavobacteriia	Flavobacteriales	Flavobacteriaceae	Flavobacterium	Flavobacterium sp. MEB061	COG0666	poorly characterized	General function prediction only	FOG: Ankyrin repeat
757795632	NA	6.76911	NA	NA	Bacteria	Firmicutes	heterogeneous	heterogeneous	heterogeneous	heterogeneous	heterogeneous	COG0052	information storage and processing	Translation, ribosomal structure and biogenesis	Ribosomal protein S2
547953160	NA	6.73329	NA	NA	Bacteria	Bacteroidetes	Bacteroidia	Bacteroidales	Bacteroidaceae	Bacteroides	Bacteroides sp. CAG:875	no hit	-	-	-
489547883	NA	6.41449	NA	6.57784	Bacteria	Firmicutes	Clostridia	Clostridiales	Clostridiaceae	Clostridium	Clostridium perfringens	COG1923	poorly characterized	General function prediction only	Uncharacterized host factor I protein
489546518	NA	6.84231	NA	NA	Bacteria	Firmicutes	Clostridia	Clostridiales	Clostridiaceae	Clostridium	Clostridium perfringens	COG1862	cellular processes and signaling	Intracellular trafficking, secretion, and vesicular transport	Preprotein translocase subunit YajC
489574959	NA	6.90909	NA	NA	Bacteria	Firmicutes	Clostridia	Clostridiales	Clostridiaceae	Clostridium	Clostridium perfringens	COG0360	information storage and processing	Translation, ribosomal structure and biogenesis	Ribosomal protein S6
488670096	NA	6.53867	NA	NA	Bacteria	Firmicutes	Clostridia	Clostridiales	Clostridiaceae	Clostridium	heterogeneous	COG0089	information storage and processing	Translation, ribosomal structure and biogenesis	Ribosomal protein L23
489571814	NA	7.44238	NA	NA	Bacteria	Firmicutes	heterogeneous	heterogeneous	heterogeneous	heterogeneous	heterogeneous	COG0051	information storage and processing	Translation, ribosomal structure and biogenesis	Ribosomal protein S10
489469045	NA	7.72251	NA	NA	Bacteria	heterogeneous	heterogeneous	heterogeneous	heterogeneous	heterogeneous	heterogeneous	COG0261	information storage and processing	Translation, ribosomal structure and biogenesis	Ribosomal protein L21
489549543	NA	7.51522	NA	NA	Bacteria	Firmicutes	Clostridia	Clostridiales	heterogeneous	heterogeneous	heterogeneous	COG0091	information storage and processing	Translation, ribosomal structure and biogenesis	Ribosomal protein L22
489544787	NA	7.5212	NA	NA	Bacteria	heterogeneous	heterogeneous	heterogeneous	heterogeneous	heterogeneous	heterogeneous	COG0335	information storage and processing	Translation, ribosomal structure and biogenesis	Ribosomal protein L19
489549858	NA	7.25152	NA	NA	Bacteria	Firmicutes	Clostridia	Clostridiales	Clostridiaceae	heterogeneous	heterogeneous	COG0099	information storage and processing	Translation, ribosomal structure and biogenesis	Ribosomal protein S13
489549793	NA	7.52414	NA	NA	Bacteria	Firmicutes	Clostridia	Clostridiales	heterogeneous	heterogeneous	heterogeneous	COG0093	information storage and processing	Translation, ribosomal structure and biogenesis	Ribosomal protein L14
489546766	NA	6.62493	NA	NA	Bacteria	Firmicutes	Clostridia	Clostridiales	Clostridiaceae	Clostridium	Clostridium perfringens	COG1302	poorly characterized	Function unknown	Uncharacterized protein conserved in bacteria
489546782	NA	6.25908	NA	NA	Bacteria	Firmicutes	Clostridia	Clostridiales	Clostridiaceae	Clostridium	Clostridium perfringens	COG0295	metabolism	Nucleotide transport and metabolism	Cytidine deaminase
489549748	NA	7.48753	NA	NA	Bacteria	Firmicutes	Clostridia	Clostridiales	heterogeneous	heterogeneous	heterogeneous	COG0197	information storage and processing	Translation, ribosomal structure and biogenesis	Ribosomal protein L16/L10E
489549746	NA	7.31427	NA	NA	Bacteria	Firmicutes	Clostridia	Clostridiales	Clostridiaceae	Clostridium	Clostridium perfringens	COG0200	information storage and processing	Translation, ribosomal structure and biogenesis	Ribosomal protein L15
488924298	NA	6.94246	NA	NA	Bacteria	Firmicutes	heterogeneous	heterogeneous	heterogeneous	heterogeneous	heterogeneous	COG0049	information storage and processing	Translation, ribosomal structure and biogenesis	Ribosomal protein S7
489549639	NA	7.52551	NA	NA	Bacteria	Firmicutes	Clostridia	Clostridiales	Clostridiaceae	Clostridium	Clostridium perfringens	COG0098	information storage and processing	Translation, ribosomal structure and biogenesis	Ribosomal protein S5
553956436	NA	8.17024	NA	NA	Bacteria	Firmicutes	Clostridia	Clostridiales	Clostridiales Family XIII. Incertae Sedis	unclassified	[Eubacterium] brachy	COG1191	information storage and processing	Transcription	DNA-directed RNA polymerase specialized sigma subunit
499596151	NA	7.56489	NA	NA	Bacteria	Firmicutes	Bacilli	Bacillales	Staphylococcaceae	Staphylococcus	Staphylococcus haemolyticus	COG1028	metabolism	Lipid transport and metabolism	Dehydrogenases with different specificities (related to short-chain alcohol dehydrogenases)
503741983	NA	6.50541	6.41375	7.24519	Bacteria	Firmicutes	Clostridia	Clostridiales	Clostridiaceae	Clostridium	Clostridium sp. SY8519	COG1087	cellular processes and signaling	Cell wall/membrane/envelope biogenesis	UDP-glucose 4-epimerase
495243209	NA	7.61092	NA	NA	Bacteria	Proteobacteria	Gammaproteobacteria	Pseudomonadales	Pseudomonadaceae	Pseudomonas	heterogeneous	COG0624	metabolism	Amino acid transport and metabolism	Acetylornithine deacetylase/Succinyl-diaminopimelate desuccinylase and related deacylases
648608166	NA	7.92112	NA	NA	Bacteria	Bacteroidetes	Flavobacteriia	Flavobacteriales	Flavobacteriaceae	Flavobacterium	heterogeneous	COG0027	metabolism	Nucleotide transport and metabolism	Formate-dependent phosphoribosylglycinamide formyltransferase (GAR transformylase)
547918348	NA	6.79443	NA	NA	Bacteria	heterogeneous	heterogeneous	heterogeneous	heterogeneous	heterogeneous	heterogeneous	heterogeneous	-	-	-
498450450	NA	6.90247	NA	NA	Bacteria	Firmicutes	Bacilli	Lactobacillales	Enterococcaceae	Enterococcus	Enterococcus pallens	no hit	-	-	-
491355896	NA	7.57045	NA	NA	Bacteria	Firmicutes	Clostridia	Clostridiales	Clostridiaceae	Clostridium	Clostridium celatum	COG0248	metabolism	Nucleotide transport and metabolism	Exopolyphosphatase
511074480	NA	6.35506	NA	NA	Bacteria	Firmicutes	Clostridia	Clostridiales	Ruminococcaceae	Anaerotruncus	Anaerotruncus sp. G3(2012)	COG1961	information storage and processing	Replication, recombination and repair	Site-specific recombinases, DNA invertase Pin homologs
740369913	NA	NA	NA	NA	Bacteria	Proteobacteria	Gammaproteobacteria	Vibrionales	Vibrionaceae	Vibrio	Vibrio tubiashii	COG0840	cellular processes and signaling	Cell motility	Methyl-accepting chemotaxis protein
492840986	NA	6.76656	7.1258	NA	Bacteria	Proteobacteria	Deltaproteobacteria	Desulfovibrionales	Desulfovibrionaceae	Desulfovibrio	Desulfovibrio fructosivorans	COG0166	metabolism	Carbohydrate transport and metabolism	Glucose-6-phosphate isomerase
696309865	NA	7.00175	NA	NA	Bacteria	Proteobacteria	Gammaproteobacteria	Pseudomonadales	Pseudomonadaceae	Pseudomonas	heterogeneous	COG2831	cellular processes and signaling	Intracellular trafficking, secretion, and vesicular transport	Hemolysin activation/secretion protein
503032735	NA	9.29799	NA	NA	Bacteria	Proteobacteria	Alphaproteobacteria	Caulobacterales	Caulobacteraceae	Brevundimonas	Brevundimonas subvibrioides	COG2844	cellular processes and signaling	Posttranslational modification, protein turnover, chaperones	UTP:GlnB (protein PII) uridylyltransferase
488941099	NA	7.01097	NA	NA	Bacteria	Firmicutes	Clostridia	Clostridiales	Ruminococcaceae	Ruminococcus	Ruminococcus albus	COG1074	information storage and processing	Replication, recombination and repair	ATP-dependent exoDNAse (exonuclease V) beta subunit (contains helicase and exonuclease domains)
498218097	NA	NA	NA	NA	Bacteria	Firmicutes	Bacilli	Bacillales	Bacillaceae	Lentibacillus	Lentibacillus jeotgali	COG0733	poorly characterized	General function prediction only	Na+-dependent transporters of the SNF family
504467976	NA	7.56517	7.49503	NA	Bacteria	heterogeneous	heterogeneous	heterogeneous	heterogeneous	heterogeneous	heterogeneous	COG0563	metabolism	Nucleotide transport and metabolism	Adenylate kinase and related kinases
497927190	NA	7.63435	NA	NA	Bacteria	Firmicutes	Clostridia	Clostridiales	Clostridiaceae	Clostridium	Clostridium arbusti	COG0423	information storage and processing	Translation, ribosomal structure and biogenesis	Glycyl-tRNA synthetase (class II)
487140815	NA	6.57531	NA	NA	Bacteria	Firmicutes	Bacilli	Lactobacillales	Enterococcaceae	Enterococcus	Enterococcus faecalis	no hit	-	-	-
516854880	NA	NA	NA	NA	Bacteria	Firmicutes	Bacilli	Bacillales	Alicyclobacillaceae	Effusibacillus	Effusibacillus pohliae	COG0559	metabolism	Amino acid transport and metabolism	Branched-chain amino acid ABC-type transport system, permease components
516922578	NA	7.18617	NA	NA	Bacteria	Firmicutes	Bacilli	Lactobacillales	Streptococcaceae	Streptococcus	Streptococcus minor	COG1249	metabolism	Energy production and conversion	Pyruvate/2-oxoglutarate dehydrogenase complex, dihydrolipoamide dehydrogenase (E3) component, and related enzymes
517696521	NA	8.36848	8.56863	NA	Bacteria	Proteobacteria	heterogeneous	heterogeneous	heterogeneous	heterogeneous	heterogeneous	heterogeneous	-	-	-
518221920	NA	8.03058	7.98718	NA	Bacteria	Firmicutes	Bacilli	Bacillales	Bacillaceae	unclassified	Bacillus	COG1494	metabolism	Carbohydrate transport and metabolism	Fructose-1,6-bisphosphatase/sedoheptulose 1,7-bisphosphatase and related proteins
555567216	NA	8.26883	8.3138	NA	Bacteria	Proteobacteria	Gammaproteobacteria	Enterobacteriales	Enterobacteriaceae	Escherichia	Escherichia coli	COG1196	cellular processes and signaling	Cell cycle control, cell division, chromosome partitioning	Chromosome segregation ATPases
640641480	NA	NA	NA	NA	Bacteria	Bacteroidetes	Bacteroidia	Bacteroidales	Bacteroidaceae	Bacteroides	Bacteroides gallinarum	no hit	-	-	-
655378354	NA	8.17114	7.63071	NA	Bacteria	Firmicutes	Bacilli	Bacillales	Bacillaceae	Thalassobacillus	Thalassobacillus devorans	no hit	-	-	-
657611702	NA	7.33236	NA	NA	Bacteria	Firmicutes	Bacilli	Bacillales	Alicyclobacillaceae	Alicyclobacillus	Alicyclobacillus macrosporangiidus	COG0126	metabolism	Carbohydrate transport and metabolism	3-phosphoglycerate kinase
665851099	NA	7.38435	NA	NA	Bacteria	Firmicutes	Bacilli	Bacillales	Alicyclobacillaceae	Alicyclobacillus	Alicyclobacillus acidoterrestris	COG0648	information storage and processing	Replication, recombination and repair	Endonuclease IV
686451704	NA	4.71921	NA	NA	Bacteria	Verrucomicrobia	Verrucomicrobiae	Verrucomicrobiales	Akkermansiaceae	Akkermansia	heterogeneous	COG0113	metabolism	Coenzyme transport and metabolism	Delta-aminolevulinic acid dehydratase
692184424	NA	6.96532	NA	NA	Bacteria	Firmicutes	Bacilli	Bacillales	Bacillaceae	heterogeneous	heterogeneous	COG0450	cellular processes and signaling	Posttranslational modification, protein turnover, chaperones	Peroxiredoxin
696291038	NA	6.99608	NA	NA	Bacteria	Proteobacteria	Gammaproteobacteria	Pseudomonadales	Pseudomonadaceae	Pseudomonas	heterogeneous	COG0642	cellular processes and signaling	Signal transduction mechanisms	Signal transduction histidine kinase
696613777	NA	NA	NA	NA	Bacteria	Firmicutes	Clostridia	Clostridiales	Eubacteriaceae	Eubacterium	Eubacterium sp. ER2	COG0712	metabolism	Energy production and conversion	F0F1-type ATP synthase, delta subunit (mitochondrial oligomycin sensitivity protein)
746200613	NA	7.1778	NA	NA	Bacteria	Firmicutes	Clostridia	Clostridiales	Clostridiaceae	Clostridium	Clostridium botulinum	COG1404	cellular processes and signaling	Posttranslational modification, protein turnover, chaperones	Subtilisin-like serine proteases
705429249	NA	7.57923	NA	NA	Bacteria	Actinobacteria	Actinobacteria	Bifidobacteriales	Bifidobacteriaceae	Bifidobacterium	Bifidobacterium angulatum	COG4403	cellular processes and signaling	Defense mechanisms	Lantibiotic modifying enzyme
738847029	NA	7.06232	NA	NA	Bacteria	Firmicutes	heterogeneous	heterogeneous	heterogeneous	heterogeneous	heterogeneous	COG0532	information storage and processing	Translation, ribosomal structure and biogenesis	Translation initiation factor 2 (IF-2
739065501	NA	7.50346	NA	NA	Bacteria	Firmicutes	Clostridia	Clostridiales	Ruminococcaceae	Pseudobacteroides	Pseudobacteroides cellulosolvens	COG0450	cellular processes and signaling	Posttranslational modification, protein turnover, chaperones	Peroxiredoxin
748297172	NA	7.02292	NA	NA	Bacteria	Firmicutes	Bacilli	Bacillales	Paenibacillaceae	Paenibacillus	heterogeneous	COG1123	poorly characterized	General function prediction only	ATPase components of various ABC-type transport systems, contain duplicated ATPase
750052705	NA	NA	NA	NA	Bacteria	Proteobacteria	Gammaproteobacteria	Alteromonadales	Colwelliaceae	Colwellia	Colwellia piezophila	COG0456	poorly characterized	General function prediction only	Acetyltransferases
754904719	NA	7.26158	NA	NA	Bacteria	Firmicutes	Clostridia	Clostridiales	Clostridiaceae	Clostridium	heterogeneous	COG0080	information storage and processing	Translation, ribosomal structure and biogenesis	Ribosomal protein L11
754837248	NA	6.97614	NA	NA	Bacteria	Firmicutes	Bacilli	Bacillales	Paenibacillaceae	Paenibacillus	Paenibacillus sp. G4	COG0236	metabolism	Lipid transport and metabolism	Acyl carrier protein
757795441	NA	6.99062	NA	NA	Bacteria	Firmicutes	Clostridia	Clostridiales	Clostridiaceae	Clostridium	Clostridium perfringens	COG0268	information storage and processing	Translation, ribosomal structure and biogenesis	Ribosomal protein S20
757795608	NA	7.14682	NA	NA	Bacteria	Firmicutes	Clostridia	Clostridiales	Clostridiaceae	Clostridium	Clostridium perfringens	COG0629	information storage and processing	Replication, recombination and repair	Single-stranded DNA-binding protein
757795617	NA	6.70847	NA	NA	Bacteria	Firmicutes	Clostridia	Clostridiales	Clostridiaceae	heterogeneous	heterogeneous	heterogeneous	-	-	-
757795676	NA	7.40582	NA	NA	Bacteria	Firmicutes	Clostridia	Clostridiales	Clostridiaceae	Clostridium	heterogeneous	COG0087	information storage and processing	Translation, ribosomal structure and biogenesis	Ribosomal protein L3
757705524	NA	7.94675	7.8843	NA	Bacteria	Proteobacteria	Gammaproteobacteria	Pseudomonadales	Pseudomonadaceae	heterogeneous	heterogeneous	COG2897	metabolism	Inorganic ion transport and metabolism	Rhodanese-related sulfurtransferase
763152945	NA	NA	NA	NA	Bacteria	Bacteroidetes	Flavobacteriia	Flavobacteriales	Flavobacteriaceae	Flavobacterium	Flavobacterium branchiophilum	COG3209	cellular processes and signaling	Cell wall/membrane/envelope biogenesis	Rhs family protein
763192995	NA	5.94308	6.62468	NA	Bacteria	Proteobacteria	Gammaproteobacteria	Pseudomonadales	Pseudomonadaceae	Pseudomonas	Pseudomonas aeruginosa	COG1196	cellular processes and signaling	Cell cycle control, cell division, chromosome partitioning	Chromosome segregation ATPases
764880626	NA	7.16415	NA	NA	Bacteria	Firmicutes	Bacilli	Bacillales	Paenibacillaceae	Paenibacillus	Paenibacillus sp. GD11	COG0189	metabolism	Coenzyme transport and metabolism	Glutathione synthase/Ribosomal protein S6 modification enzyme (glutaminyl transferase)
764925245	NA	7.34871	7.35295	NA	Bacteria	Firmicutes	Clostridia	Clostridiales	Peptostreptococcaceae	Peptoclostridium	Peptoclostridium difficile	COG0474	metabolism	Inorganic ion transport and metabolism	Cation transport ATPase
595969627	NA	NA	NA	NA	Bacteria	Bacteroidetes	Bacteroidia	Bacteroidales	Bacteroidaceae	Bacteroides	Bacteroides fragilis	no hit	-	-	-
494149962	NA	NA	NA	NA	Bacteria	Proteobacteria	Alphaproteobacteria	Rhodospirillales	Rhodospirillaceae	Thalassospira	Thalassospira xiamenensis	no hit	-	-	-
297379441	NA	NA	7.28195	NA	Bacteria	Proteobacteria	Epsilonproteobacteria	Campylobacterales	Helicobacteraceae	Helicobacter	Helicobacter pylori	COG0743	metabolism	Lipid transport and metabolism	1-deoxy-D-xylulose 5-phosphate reductoisomerase
492742899	NA	NA	NA	NA	Bacteria	Bacteroidetes	Bacteroidia	Bacteroidales	Bacteroidaceae	heterogeneous	heterogeneous	COG1566	cellular processes and signaling	Defense mechanisms	Multidrug resistance efflux pump
493490117	NA	NA	NA	NA	Bacteria	Firmicutes	Clostridia	Clostridiales	Lachnospiraceae	heterogeneous	heterogeneous	COG1488	metabolism	Coenzyme transport and metabolism	Nicotinic acid phosphoribosyltransferase
493765484	NA	NA	NA	NA	Bacteria	Proteobacteria	Gammaproteobacteria	Vibrionales	Vibrionaceae	Vibrio	Vibrio ichthyoenteri	COG0591	metabolism	Amino acid transport and metabolism	Na+/proline symporter
503384202	NA	NA	8.32591	NA	Bacteria	Bacteroidetes	Bacteroidia	Bacteroidales	Bacteroidaceae	Bacteroides	Bacteroides salanitronis	COG4677	metabolism	Carbohydrate transport and metabolism	Pectin methylesterase
498386335	NA	NA	6.23624	NA	Bacteria	Proteobacteria	Gammaproteobacteria	Pseudomonadales	Moraxellaceae	heterogeneous	heterogeneous	COG5005	poorly characterized	General function prediction only	Mu-like prophage protein gpG
515575878	NA	NA	7.50551	NA	Bacteria	Proteobacteria	Gammaproteobacteria	Vibrionales	Vibrionaceae	Enterovibrio	Enterovibrio calviensis	COG2200	cellular processes and signaling	Signal transduction mechanisms	FOG: EAL domain
515950694	NA	NA	7.94802	NA	Bacteria	Firmicutes	Bacilli	Bacillales	Planococcaceae	Paenisporosarcina	Paenisporosarcina sp. TG-14	COG1252	metabolism	Energy production and conversion	NADH dehydrogenase, FAD-containing subunit
517764880	NA	NA	NA	NA	Bacteria	Proteobacteria	Gammaproteobacteria	Chromatiales	Ectothiorhodospiraceae	heterogeneous	heterogeneous	COG2352	metabolism	Energy production and conversion	Phosphoenolpyruvate carboxylase
550266862	NA	NA	NA	NA	Bacteria	Fibrobacteres	Chitinivibrionia	Chitinivibrionales	Chitinivibrionaceae	Chitinivibrio	Chitinivibrio alkaliphilus	COG0304	metabolism	Lipid transport and metabolism	3-oxoacyl-(acyl-carrier-protein) synthase
488931762	NA	NA	NA	NA	Bacteria	Firmicutes	Clostridia	Clostridiales	Peptostreptococcaceae	Peptostreptococcus	Peptostreptococcus anaerobius	COG1887	cellular processes and signaling	Cell wall/membrane/envelope biogenesis	Putative glycosyl/glycerophosphate transferases involved in teichoic acid biosynthesis TagF/TagB/EpsJ/RodC
646589276	NA	NA	7.34093	NA	Bacteria	Proteobacteria	Alphaproteobacteria	Sphingomonadales	Sphingomonadaceae	Sphingomonas	heterogeneous	COG1404	cellular processes and signaling	Posttranslational modification, protein turnover, chaperones	Subtilisin-like serine proteases
651399189	NA	NA	8.08954	NA	Bacteria	Firmicutes	Clostridia	Clostridiales	Lachnospiraceae	Butyrivibrio	Butyrivibrio sp. LC3010	COG1131	cellular processes and signaling	Defense mechanisms	ABC-type multidrug transport system, ATPase component
654786678	NA	NA	8.46252	NA	Bacteria	Proteobacteria	Gammaproteobacteria	Pseudomonadales	Pseudomonadaceae	Pseudomonas	Pseudomonas azotifigens	COG2814	metabolism	Carbohydrate transport and metabolism	Arabinose efflux permease
655357339	NA	NA	NA	NA	Bacteria	Proteobacteria	Gammaproteobacteria	Alteromonadales	Shewanellaceae	Shewanella	Shewanella colwelliana	COG1131	cellular processes and signaling	Defense mechanisms	ABC-type multidrug transport system, ATPase component
738217323	NA	NA	8.26968	NA	Bacteria	Firmicutes	Bacilli	Bacillales	Bacillaceae	Lysinibacillus	Lysinibacillus massiliensis	COG1737	information storage and processing	Transcription	Transcriptional regulators
705442344	NA	NA	6.1279	NA	Bacteria	Actinobacteria	Actinobacteria	Bifidobacteriales	Bifidobacteriaceae	Bifidobacterium	Bifidobacterium pullorum	no hit	-	-	-
736445254	NA	NA	NA	NA	Bacteria	Firmicutes	Clostridia	Clostridiales	Lachnospiraceae	Butyrivibrio	Butyrivibrio proteoclasticus	COG1501	metabolism	Carbohydrate transport and metabolism	Alpha-glucosidases, family 31 of glycosyl hydrolases
740450879	NA	NA	6.39713	NA	Bacteria	Firmicutes	Clostridia	Clostridiales	Lachnospiraceae	Lachnoclostridium	[Clostridium] bolteae	COG1538	cellular processes and signaling	Cell wall/membrane/envelope biogenesis	Outer membrane protein
748712509	NA	NA	NA	NA	Bacteria	Proteobacteria	Gammaproteobacteria	Vibrionales	Vibrionaceae	Vibrio	Vibrio halioticoli	no hit	-	-	-
751591215	NA	NA	NA	NA	Bacteria	Firmicutes	Bacilli	Bacillales	Planococcaceae	Jeotgalibacillus	Jeotgalibacillus campisalis	COG1466	information storage and processing	Replication, recombination and repair	DNA polymerase III, delta subunit
765398189	NA	NA	NA	NA	Bacteria	Firmicutes	Bacilli	Lactobacillales	Streptococcaceae	Streptococcus	Streptococcus suis	COG0562	cellular processes and signaling	Cell wall/membrane/envelope biogenesis	UDP-galactopyranose mutase
769210401	NA	NA	7.83986	NA	Bacteria	Firmicutes	Clostridia	Clostridiales	Ruminococcaceae	Ruminococcus	Ruminococcus sp. HUN007	no hit	-	-	-
496293265	NA	NA	7.63694	NA	Bacteria	Firmicutes	Clostridia	unclassified	unclassified	unclassified	Clostridiales	COG0468	information storage and processing	Replication, recombination and repair	RecA/RadA recombinase
359287849	NA	NA	7.03024	NA	Bacteria	Firmicutes	Bacilli	Bacillales	Bacillaceae	heterogeneous	heterogeneous	COG3048	metabolism	Amino acid transport and metabolism	D-serine dehydratase
547458337	NA	NA	8.47957	NA	Bacteria	Firmicutes	Clostridia	Clostridiales	Clostridiaceae	Clostridium	Clostridium sp. CAG:571	no hit	-	-	-
545433516	NA	NA	6.30707	NA	Bacteria	Bacteroidetes	Bacteroidia	Bacteroidales	Prevotellaceae	Prevotella	Prevotella sp. F0091	COG1283	metabolism	Inorganic ion transport and metabolism	Na+/phosphate symporter
739011172	NA	NA	6.89974	NA	Bacteria	Bacteroidetes	Bacteroidia	Bacteroidales	Prevotellaceae	Prevotella	Prevotella sp. S7-1-8	COG1629	metabolism	Inorganic ion transport and metabolism	Outer membrane receptor proteins, mostly Fe transport
547252851	NA	NA	6.62491	NA	Bacteria	Bacteroidetes	Bacteroidia	Bacteroidales	Odoribacteraceae	Odoribacter	Odoribacter sp. CAG:788	COG0674	metabolism	Energy production and conversion	Pyruvate:ferredoxin oxidoreductase and related 2-oxoacid:ferredoxin oxidoreductases, alpha subunit
518244643	NA	NA	NA	NA	Bacteria	Firmicutes	Bacilli	Bacillales	Planococcaceae	Paenisporosarcina	Paenisporosarcina sp. TG20	COG0612	poorly characterized	General function prediction only	Predicted Zn-dependent peptidases
692301299	NA	NA	7.38791	7.05361	Bacteria	Firmicutes	Clostridia	Clostridiales	Clostridiaceae	Clostridium	Clostridium sp. LF2	COG0446	poorly characterized	General function prediction only	Uncharacterized NAD(FAD)-dependent dehydrogenases
740347243	NA	NA	NA	NA	Bacteria	Proteobacteria	Gammaproteobacteria	Vibrionales	Vibrionaceae	Vibrio	Vibrio rhizosphaerae	COG2204	cellular processes and signaling	Signal transduction mechanisms	Response regulator containing CheY-like receiver, AAA-type ATPase, and DNA-binding domains
763187684	NA	NA	NA	NA	Bacteria	Bacteroidetes	Bacteroidia	Bacteroidales	Prevotellaceae	Prevotella	Prevotella sp. P5-125	COG3250	metabolism	Carbohydrate transport and metabolism	Beta-galactosidase/beta-glucuronidase
751582065	NA	NA	7.65438	NA	Bacteria	Firmicutes	Bacilli	Bacillales	Paenibacillaceae	Paenibacillus	Paenibacillus sp. VKM B-2647	COG2082	metabolism	Coenzyme transport and metabolism	Precorrin isomerase
740679893	NA	NA	NA	NA	Bacteria	Actinobacteria	Actinobacteria	Micrococcales	Micrococcaceae	Arthrobacter	Arthrobacter sp. PAMC 25486	COG4122	poorly characterized	General function prediction only	Predicted O-methyltransferase
514981092	NA	NA	7.97233	NA	Bacteria	Actinobacteria	Actinobacteria	Propionibacteriales	Propionibacteriaceae	Propionibacterium	Propionibacterium sp. oral taxon 192	COG1408	poorly characterized	General function prediction only	Predicted phosphohydrolases
504426749	NA	NA	NA	NA	Bacteria	Firmicutes	Bacilli	Bacillales	Staphylococcaceae	Staphylococcus	Staphylococcus pseudintermedius	COG0508	metabolism	Energy production and conversion	Pyruvate/2-oxoglutarate dehydrogenase complex, dihydrolipoamide acyltransferase (E2) component, and related enzymes
547825348	NA	NA	6.71695	7.28411	Bacteria	heterogeneous	heterogeneous	heterogeneous	heterogeneous	heterogeneous	heterogeneous	COG0148	metabolism	Carbohydrate transport and metabolism	Enolase
737695970	NA	NA	6.00099	NA	Bacteria	Firmicutes	Bacilli	Bacillales	Bacillaceae	heterogeneous	heterogeneous	COG0534	cellular processes and signaling	Defense mechanisms	Na+-driven multidrug efflux pump
496452184	NA	NA	7.87682	9.02942	Bacteria	Bacteroidetes	Bacteroidia	Bacteroidales	Prevotellaceae	Prevotella	Prevotella saccharolytica	COG1404	cellular processes and signaling	Posttranslational modification, protein turnover, chaperones	Subtilisin-like serine proteases
518022395	NA	NA	7.06822	NA	Bacteria	unclassified	unclassified	unclassified	unclassified	unclassified	Firmicutes	COG1319	metabolism	Energy production and conversion	Aerobic-type carbon monoxide dehydrogenase, middle subunit CoxM/CutM homologs
665896487	NA	NA	7.18284	7.18539	Bacteria	Firmicutes	Bacilli	Bacillales	Sporolactobacillaceae	Sporolactobacillus	Sporolactobacillus laevolacticus	COG0133	metabolism	Amino acid transport and metabolism	Tryptophan synthase beta chain
547266664	NA	NA	7.68773	NA	Bacteria	unclassified	unclassified	unclassified	unclassified	unclassified	bacterium LF-3	COG0782	information storage and processing	Transcription	Transcription elongation factor
705427430	NA	NA	8.09576	NA	Bacteria	Actinobacteria	Actinobacteria	Bifidobacteriales	Bifidobacteriaceae	Bifidobacterium	heterogeneous	COG0444	metabolism	Amino acid transport and metabolism	ABC-type dipeptide/oligopeptide/nickel transport system, ATPase component
639456223	NA	NA	NA	NA	Bacteria	Firmicutes	Bacilli	Bacillales	Paenibacillaceae	unclassified	Paenibacillus	no hit	-	-	-
497427430	NA	NA	5.15244	NA	Bacteria	Actinobacteria	Actinobacteria	Frankiales	Frankiaceae	Frankia	Frankia sp. QA3	COG0334	metabolism	Amino acid transport and metabolism	Glutamate dehydrogenase/leucine dehydrogenase
492147166	NA	NA	7.63829	NA	Bacteria	Proteobacteria	Gammaproteobacteria	Pasteurellales	Pasteurellaceae	Pasteurella	Pasteurella dagmatis	COG0195	information storage and processing	Transcription	Transcription elongation factor
547318659	NA	NA	NA	NA	Bacteria	Firmicutes	Clostridia	Clostridiales	Ruminococcaceae	Ruminococcus	Ruminococcus sp. CAG:254	COG1190	information storage and processing	Translation, ribosomal structure and biogenesis	Lysyl-tRNA synthetase (class II)
492851380	NA	NA	6.30177	NA	Bacteria	Proteobacteria	Deltaproteobacteria	Desulfovibrionales	Desulfovibrionaceae	Desulfovibrio	Desulfovibrio piger	COG0493	metabolism	Amino acid transport and metabolism	NADPH-dependent glutamate synthase beta chain and related oxidoreductases
476402147	NA	NA	6.76803	NA	Bacteria	Actinobacteria	Actinobacteria	Micrococcales	Micrococcaceae	Arthrobacter	Arthrobacter crystallopoietes	COG0209	metabolism	Nucleotide transport and metabolism	Ribonucleotide reductase, alpha subunit
524151540	NA	NA	7.0524	NA	Bacteria	Firmicutes	Erysipelotrichia	Erysipelotrichales	Erysipelotrichaceae	Coprobacillus	Coprobacillus sp. CAG:235	COG2217	metabolism	Inorganic ion transport and metabolism	Cation transport ATPase
505120937	NA	NA	8.13434	NA	Bacteria	Actinobacteria	Actinobacteria	Corynebacteriales	Mycobacteriaceae	Mycobacterium	Mycobacterium sp. JS623	COG0525	information storage and processing	Translation, ribosomal structure and biogenesis	Valyl-tRNA synthetase
446180765	NA	NA	6.90638	NA	Bacteria	Proteobacteria	Gammaproteobacteria	Enterobacteriales	Enterobacteriaceae	Escherichia	Escherichia albertii	no hit	-	-	-
514348430	NA	NA	NA	NA	Bacteria	Proteobacteria	Gammaproteobacteria	Pseudomonadales	Moraxellaceae	Acinetobacter	heterogeneous	COG1984	metabolism	Amino acid transport and metabolism	Allophanate hydrolase subunit 2
515398664	NA	NA	6.34864	NA	Bacteria	Actinobacteria	Actinobacteria	Corynebacteriales	Mycobacteriaceae	Mycobacterium	Mycobacterium abscessus	COG0657	metabolism	Lipid transport and metabolism	Esterase/lipase
531186047	NA	NA	NA	NA	Bacteria	Firmicutes	Clostridia	Clostridiales	heterogeneous	heterogeneous	heterogeneous	COG3653	metabolism	Secondary metabolites biosynthesis, transport and catabolism	N-acyl-D-aspartate/D-glutamate deacylase
500219376	NA	NA	7.38164	NA	Bacteria	Chlorobi	Chlorobia	Chlorobiales	Chlorobiaceae	Chlorobium	Chlorobium phaeovibrioides	COG0097	information storage and processing	Translation, ribosomal structure and biogenesis	Ribosomal protein L6P/L9E
648278287	NA	NA	6.93938	NA	Bacteria	Actinobacteria	Actinobacteria	Micrococcales	Microbacteriaceae	Microbacterium	Microbacterium yannicii	COG2909	information storage and processing	Transcription	ATP-dependent transcriptional regulator
651891802	NA	NA	6.6003	NA	Bacteria	Firmicutes	Clostridia	Clostridiales	Lachnospiraceae	Butyrivibrio	Butyrivibrio proteoclasticus	COG2206	cellular processes and signaling	Signal transduction mechanisms	HD-GYP domain
653156510	NA	NA	7.20638	NA	Bacteria	Firmicutes	Negativicutes	Selenomonadales	Selenomonadaceae	Anaerovibrio	Anaerovibrio sp. RM50	COG0294	metabolism	Coenzyme transport and metabolism	Dihydropteroate synthase and related enzymes
730660487	NA	NA	NA	NA	Bacteria	Proteobacteria	Gammaproteobacteria	Pseudomonadales	Pseudomonadaceae	Pseudomonas	Pseudomonas aeruginosa	no hit	-	-	-
738735672	NA	NA	6.47855	NA	Bacteria	Firmicutes	Bacilli	Bacillales	Paenibacillaceae	Paenibacillus	Paenibacillus sp. A9	no hit	-	-	-
752837278	NA	NA	6.614	6.45786	Bacteria	Chlorobi	Chlorobia	Chlorobiales	Chlorobiaceae	Chlorobium	Chlorobium phaeobacteroides	COG4826	cellular processes and signaling	Posttranslational modification, protein turnover, chaperones	Serine protease inhibitor
759888413	NA	NA	NA	NA	Bacteria	Proteobacteria	Deltaproteobacteria	Desulfovibrionales	Desulfovibrionaceae	Desulfovibrio	Desulfovibrio magneticus	COG0348	metabolism	Energy production and conversion	Polyferredoxin
500043975	NA	NA	7.94428	NA	Bacteria	Actinobacteria	Actinobacteria	Corynebacteriales	Mycobacteriaceae	heterogeneous	heterogeneous	COG1476	information storage and processing	Transcription	Predicted transcriptional regulators
495134749	NA	NA	7.04858	NA	Bacteria	Firmicutes	Clostridia	Clostridiales	Lachnospiraceae	Lachnoclostridium	[Clostridium] citroniae	COG1116	metabolism	Inorganic ion transport and metabolism	ABC-type nitrate/sulfonate/bicarbonate transport system, ATPase component
489427129	NA	NA	7.94825	NA	Bacteria	Firmicutes	Bacilli	Bacillales	Bacillaceae	Bacillus	Bacillus azotoformans	COG1655	poorly characterized	Function unknown	Uncharacterized protein conserved in bacteria
491283717	NA	NA	NA	NA	Bacteria	Actinobacteria	Actinobacteria	Corynebacteriales	Mycobacteriaceae	Mycobacterium	Mycobacterium rhodesiae	no hit	-	-	-
498454210	NA	NA	7.89414	NA	Bacteria	Firmicutes	Bacilli	Lactobacillales	Enterococcaceae	Enterococcus	Enterococcus pallens	COG0667	metabolism	Energy production and conversion	Predicted oxidoreductases (related to aryl-alcohol dehydrogenases)
567925307	NA	NA	8.06661	NA	Bacteria	Firmicutes	Bacilli	Bacillales	Bacillaceae	Bacillus	Bacillus vireti	COG1088	cellular processes and signaling	Cell wall/membrane/envelope biogenesis	dTDP-D-glucose 4,6-dehydratase
546357066	NA	NA	NA	NA	Bacteria	Bacteroidetes	Bacteroidia	Bacteroidales	Bacteroidaceae	Bacteroides	Bacteroides sp. CAG:1060	COG3550	poorly characterized	General function prediction only	Uncharacterized protein related to capsule biosynthesis enzymes
497221510	NA	NA	NA	NA	Bacteria	Firmicutes	Clostridia	Clostridiales	Lachnospiraceae	Oribacterium	Oribacterium parvum	COG1940	information storage and processing	Transcription	Transcriptional regulator/sugar kinase
500262332	NA	NA	7.45877	NA	Bacteria	Proteobacteria	Gammaproteobacteria	Pseudomonadales	Pseudomonadaceae	Pseudomonas	Pseudomonas stutzeri	COG1538	cellular processes and signaling	Cell wall/membrane/envelope biogenesis	Outer membrane protein
559215608	NA	NA	NA	NA	Bacteria	Bacteroidetes	Flavobacteriia	Flavobacteriales	Flavobacteriaceae	Flavobacterium	Flavobacterium limnosediminis	COG2885	cellular processes and signaling	Cell wall/membrane/envelope biogenesis	Outer membrane protein and related peptidoglycan-associated (lipo)proteins
489485492	NA	NA	7.41367	NA	Bacteria	Firmicutes	Bacilli	Bacillales	Paenibacillaceae	Brevibacillus	Brevibacillus borstelensis	COG0436	metabolism	Amino acid transport and metabolism	Aspartate/tyrosine/aromatic aminotransferase
512509214	NA	NA	7.3285	NA	Bacteria	Firmicutes	Clostridia	Clostridiales	Lachnospiraceae	Coprococcus	heterogeneous	COG2068	poorly characterized	General function prediction only	Uncharacterized MobA-related protein
547476410	NA	NA	8.07863	NA	Bacteria	Actinobacteria	Coriobacteriia	Coriobacteriales	Coriobacteriaceae	Collinsella	heterogeneous	COG1410	metabolism	Amino acid transport and metabolism	Methionine synthase I, cobalamin-binding domain
495374979	NA	NA	7.09734	NA	Bacteria	Proteobacteria	Gammaproteobacteria	Pseudomonadales	Pseudomonadaceae	Pseudomonas	heterogeneous	COG0270	information storage and processing	Replication, recombination and repair	Site-specific DNA methylase
446694197	NA	NA	7.51935	NA	Bacteria	heterogeneous	heterogeneous	heterogeneous	heterogeneous	heterogeneous	heterogeneous	heterogeneous	-	-	-
514401703	NA	NA	7.3183	NA	Bacteria	Firmicutes	Bacilli	Lactobacillales	Lactobacillaceae	Lactobacillus	Lactobacillus otakiensis	no hit	-	-	-
489695082	NA	NA	7.81768	NA	Bacteria	Proteobacteria	Alphaproteobacteria	Rhizobiales	Methylobacteriaceae	Methylobacterium	Methylobacterium extorquens	COG0188	information storage and processing	Replication, recombination and repair	Type IIA topoisomerase (DNA gyrase/topo II, topoisomerase IV), A subunit
548201001	NA	NA	8.91038	NA	Bacteria	Firmicutes	Clostridia	Clostridiales	Clostridiaceae	Clostridium	Clostridium sp. CAG:307	no hit	-	-	-
492366352	NA	NA	6.95814	NA	Bacteria	Proteobacteria	Gammaproteobacteria	Pasteurellales	Pasteurellaceae	Actinobacillus	Actinobacillus minor	COG1119	metabolism	Inorganic ion transport and metabolism	ABC-type molybdenum transport system, ATPase component/photorepair protein PhrA
518455069	NA	NA	NA	NA	Bacteria	Proteobacteria	Gammaproteobacteria	Chromatiales	Ectothiorhodospiraceae	Thioalkalivibrio	Thioalkalivibrio sp. ALJT	COG0187	information storage and processing	Replication, recombination and repair	Type IIA topoisomerase (DNA gyrase/topo II, topoisomerase IV), B subunit
646461406	NA	NA	6.79783	NA	Bacteria	Proteobacteria	Gammaproteobacteria	Vibrionales	Vibrionaceae	Vibrio	heterogeneous	COG0150	metabolism	Nucleotide transport and metabolism	Phosphoribosylaminoimidazole (AIR) synthetase
651546378	NA	NA	6.65327	NA	Bacteria	Firmicutes	Bacilli	Bacillales	Bacillaceae	Bacillus	Bacillus sp. UNC41MFS5	COG4365	poorly characterized	Function unknown	Uncharacterized protein conserved in bacteria
651886029	NA	NA	7.27589	NA	Bacteria	Actinobacteria	Actinobacteria	Bifidobacteriales	Bifidobacteriaceae	Bifidobacterium	Bifidobacterium sp. AGR2158	COG0424	cellular processes and signaling	Cell cycle control, cell division, chromosome partitioning	Nucleotide-binding protein implicated in inhibition of septum formation
653258110	NA	NA	6.2761	NA	Bacteria	Proteobacteria	Gammaproteobacteria	Pseudomonadales	Pseudomonadaceae	Pseudomonas	Pseudomonas aeruginosa	COG0583	information storage and processing	Transcription	Transcriptional regulator
654606843	NA	NA	6.77442	NA	Bacteria	Actinobacteria	Thermoleophilia	Solirubrobacterales	unclassified	unclassified	Solirubrobacterales bacterium URHD0059	COG0161	metabolism	Coenzyme transport and metabolism	Adenosylmethionine-8-amino-7-oxononanoate aminotransferase
655108397	NA	NA	7.61969	NA	Bacteria	Firmicutes	Bacilli	Bacillales	Paenibacillaceae	Paenibacillus	Paenibacillus sp. URHA0014	COG2910	poorly characterized	General function prediction only	Putative NADH-flavin reductase
737795562	NA	NA	NA	NA	Bacteria	Actinobacteria	Actinobacteria	Micrococcales	Micrococcaceae	Arthrobacter	Arthrobacter sp. H20	COG0730	poorly characterized	General function prediction only	Predicted permeases
738275609	NA	NA	7.84756	NA	Bacteria	Proteobacteria	Betaproteobacteria	Burkholderiales	Oxalobacteraceae	Massilia	Massilia sp. JS1662	COG1167	information storage and processing	Transcription	Transcriptional regulators containing a DNA-binding HTH domain and an aminotransferase domain (MocR family) and their eukaryotic orthologs
739047191	NA	NA	7.5501	NA	Bacteria	Actinobacteria	Actinobacteria	Propionibacteriales	Propionibacteriaceae	Propionibacterium	Propionibacterium thoenii	COG1507	poorly characterized	Function unknown	Uncharacterized conserved protein
739142236	NA	NA	7.15712	NA	Bacteria	Proteobacteria	Gammaproteobacteria	Pseudomonadales	Pseudomonadaceae	Pseudomonas	Pseudomonas nitroreducens	COG2303	metabolism	Amino acid transport and metabolism	Choline dehydrogenase and related flavoproteins
739542855	NA	NA	6.51767	NA	Bacteria	Actinobacteria	Thermoleophilia	Solirubrobacterales	heterogeneous	heterogeneous	heterogeneous	COG0714	poorly characterized	General function prediction only	MoxR-like ATPases
739667102	NA	NA	7.85382	NA	Bacteria	Proteobacteria	Alphaproteobacteria	Sphingomonadales	Sphingomonadaceae	Sphingomonas	Sphingomonas wittichii	COG2771	information storage and processing	Transcription	DNA-binding HTH domain-containing proteins
754588082	NA	NA	8.00313	NA	Bacteria	Proteobacteria	Gammaproteobacteria	Pseudomonadales	Pseudomonadaceae	Pseudomonas	Pseudomonas mendocina	COG1196	cellular processes and signaling	Cell cycle control, cell division, chromosome partitioning	Chromosome segregation ATPases
755648999	NA	NA	7.98997	NA	Bacteria	Proteobacteria	Betaproteobacteria	Burkholderiales	Burkholderiaceae	heterogeneous	heterogeneous	COG0178	information storage and processing	Replication, recombination and repair	Excinuclease ATPase subunit
763239491	NA	NA	7.56036	NA	Bacteria	heterogeneous	heterogeneous	heterogeneous	heterogeneous	heterogeneous	heterogeneous	no hit	-	-	-
764617606	NA	NA	7.13928	NA	Bacteria	Proteobacteria	Alphaproteobacteria	Rhodospirillales	Rhodospirillaceae	Skermanella	Skermanella aerolata	COG1873	poorly characterized	Function unknown	Uncharacterized conserved protein
672961422	7.02194	NA	NA	7.52029	Bacteria	Actinobacteria	Actinobacteria	Bifidobacteriales	Bifidobacteriaceae	Bifidobacterium	heterogeneous	heterogeneous	-	-	-
284397554	NA	NA	NA	7.28602	Bacteria	Firmicutes	Clostridia	Clostridiales	Clostridiaceae	Clostridium	Clostridium perfringens	no hit	-	-	-
489276717	NA	NA	NA	6.78697	Bacteria	Proteobacteria	Gammaproteobacteria	Pseudomonadales	Pseudomonadaceae	Pseudomonas	Pseudomonas fluorescens	COG1280	metabolism	Amino acid transport and metabolism	Putative threonine efflux protein
490151277	NA	NA	NA	7.61684	Bacteria	Firmicutes	Bacilli	Lactobacillales	Lactobacillaceae	Lactobacillus	heterogeneous	COG3715	metabolism	Carbohydrate transport and metabolism	Phosphotransferase system, mannose/fructose/N-acetylgalactosamine-specific component IIC
547448051	NA	NA	NA	6.80182	Bacteria	Firmicutes	Clostridia	Clostridiales	Lachnospiraceae	Blautia	heterogeneous	COG1012	metabolism	Energy production and conversion	NAD-dependent aldehyde dehydrogenases
545384748	NA	NA	NA	7.1426	Bacteria	Actinobacteria	Coriobacteriia	Coriobacteriales	Atopobiaceae	Atopobium	Atopobium sp. oral taxon 810	COG4690	metabolism	Amino acid transport and metabolism	Dipeptidase
490152186	NA	NA	NA	7.75316	Bacteria	heterogeneous	heterogeneous	heterogeneous	heterogeneous	heterogeneous	heterogeneous	COG0804	metabolism	Amino acid transport and metabolism	Urea amidohydrolase (urease) alpha subunit
545472051	NA	NA	NA	7.88705	Bacteria	Proteobacteria	Gammaproteobacteria	Vibrionales	Vibrionaceae	Vibrio	Vibrio azureus	no hit	-	-	-
696370815	NA	NA	NA	7.90152	Bacteria	Bacteroidetes	Bacteroidia	Bacteroidales	Bacteroidaceae	heterogeneous	heterogeneous	no hit	-	-	-
500646910	NA	NA	NA	7.07527	Bacteria	Bacteroidetes	Bacteroidia	Bacteroidales	Bacteroidaceae	heterogeneous	heterogeneous	no hit	-	-	-
696368922	NA	NA	NA	6.96584	Bacteria	Bacteroidetes	Bacteroidia	Bacteroidales	Bacteroidaceae	Bacteroides	Bacteroides vulgatus	no hit	-	-	-
489548404	NA	NA	NA	6.5931	Bacteria	Firmicutes	Clostridia	Clostridiales	Clostridiaceae	Clostridium	Clostridium perfringens	no hit	-	-	-
498140223	NA	NA	NA	6.28525	Bacteria	Proteobacteria	Gammaproteobacteria	heterogeneous	heterogeneous	heterogeneous	heterogeneous	COG0085	information storage and processing	Transcription	DNA-directed RNA polymerase, beta subunit/140 kD subunit
489040213	NA	NA	NA	7.53276	Bacteria	Firmicutes	Bacilli	Lactobacillales	Streptococcaceae	heterogeneous	heterogeneous	COG4690	metabolism	Amino acid transport and metabolism	Dipeptidase
517185079	NA	NA	NA	7.15672	Bacteria	Firmicutes	Bacilli	Lactobacillales	Streptococcaceae	Streptococcus	Streptococcus merionis	no hit	-	-	-
517180481	NA	NA	NA	6.46072	Bacteria	Firmicutes	Bacilli	Lactobacillales	Streptococcaceae	Streptococcus	Streptococcus marimammalium	COG1704	poorly characterized	Function unknown	Uncharacterized conserved protein
516364060	NA	NA	NA	7.39562	Bacteria	heterogeneous	heterogeneous	heterogeneous	heterogeneous	heterogeneous	heterogeneous	COG2217	metabolism	Inorganic ion transport and metabolism	Cation transport ATPase
695500223	NA	NA	NA	6.92705	Bacteria	Bacteroidetes	heterogeneous	heterogeneous	heterogeneous	heterogeneous	heterogeneous	COG1629	metabolism	Inorganic ion transport and metabolism	Outer membrane receptor proteins, mostly Fe transport
646442336	NA	NA	NA	6.25176	Bacteria	Firmicutes	Clostridia	Clostridiales	Clostridiaceae	Hungatella	Hungatella hathewayi	no hit	-	-	-
755613918	NA	NA	NA	7.02198	Bacteria	Firmicutes	Bacilli	Bacillales	Bacillaceae	Oceanobacillus	Oceanobacillus oncorhynchi	COG0332	metabolism	Lipid transport and metabolism	3-oxoacyl-[acyl-carrier-protein] synthase III
759669569	NA	NA	NA	8.43574	Bacteria	Proteobacteria	Alphaproteobacteria	Rhizobiales	Methylobacteriaceae	Methylobacterium	Methylobacterium sp. UNCCL110	COG2134	metabolism	Lipid transport and metabolism	CDP-diacylglycerol pyrophosphatase
746217849	7.61459	7.47112	NA	8.06099	Bacteria	heterogeneous	heterogeneous	heterogeneous	heterogeneous	heterogeneous	heterogeneous	heterogeneous	-	-	-
553311666	8.40195	NA	7.97044	8.37762	Bacteria	heterogeneous	heterogeneous	heterogeneous	heterogeneous	heterogeneous	heterogeneous	COG0057	metabolism	Carbohydrate transport and metabolism	Glyceraldehyde-3-phosphate dehydrogenase/erythrose-4-phosphate dehydrogenase
651884139	7.55701	NA	NA	7.70792	Bacteria	Actinobacteria	Actinobacteria	Bifidobacteriales	Bifidobacteriaceae	Bifidobacterium	heterogeneous	COG1804	metabolism	Energy production and conversion	Predicted acyl-CoA transferases/carnitine dehydratase
490329928	7.03009	NA	NA	7.53951	Bacteria	heterogeneous	heterogeneous	heterogeneous	heterogeneous	heterogeneous	heterogeneous	COG3507	metabolism	Carbohydrate transport and metabolism	Beta-xylosidase
705442823	7.50232	NA	NA	7.93521	Bacteria	heterogeneous	heterogeneous	heterogeneous	heterogeneous	heterogeneous	heterogeneous	COG4166	metabolism	Amino acid transport and metabolism	ABC-type oligopeptide transport system, periplasmic component
651884080	7.66947	NA	NA	8.13857	Bacteria	Actinobacteria	Actinobacteria	Bifidobacteriales	Bifidobacteriaceae	heterogeneous	heterogeneous	COG0058	metabolism	Carbohydrate transport and metabolism	Glucan phosphorylase
504509911	7.41324	NA	NA	7.96226	Bacteria	Actinobacteria	Actinobacteria	Bifidobacteriales	Bifidobacteriaceae	heterogeneous	heterogeneous	COG0058	metabolism	Carbohydrate transport and metabolism	Glucan phosphorylase
551237477	7.66947	NA	NA	8.13857	Bacteria	Actinobacteria	Actinobacteria	Bifidobacteriales	Bifidobacteriaceae	heterogeneous	heterogeneous	COG0058	metabolism	Carbohydrate transport and metabolism	Glucan phosphorylase
551238072	7.03009	NA	NA	7.53951	Bacteria	heterogeneous	heterogeneous	heterogeneous	heterogeneous	heterogeneous	heterogeneous	COG3507	metabolism	Carbohydrate transport and metabolism	Beta-xylosidase
671470891	7.54398	NA	NA	6.64974	Bacteria	Firmicutes	Clostridia	Clostridiales	heterogeneous	heterogeneous	heterogeneous	COG1344	cellular processes and signaling	Cell motility	Flagellin and related hook-associated proteins
737468166	7.09557	NA	NA	8.02309	Bacteria	Firmicutes	Bacilli	Lactobacillales	Lactobacillaceae	Lactobacillus	heterogeneous	COG0783	metabolism	Inorganic ion transport and metabolism	DNA-binding ferritin-like protein (oxidative damage protectant)
498375020	7.09557	NA	NA	8.01269	Bacteria	Firmicutes	Bacilli	Lactobacillales	Lactobacillaceae	Lactobacillus	heterogeneous	COG0783	metabolism	Inorganic ion transport and metabolism	DNA-binding ferritin-like protein (oxidative damage protectant)
547237243	NA	NA	NA	7.20463	Bacteria	Firmicutes	Clostridia	heterogeneous	heterogeneous	heterogeneous	heterogeneous	COG4154	metabolism	Carbohydrate transport and metabolism	Fucose dissimilation pathway protein FucU
548234596	NA	NA	NA	NA	Bacteria	Bacteroidetes	Bacteroidia	Bacteroidales	Prevotellaceae	Prevotella	Prevotella sp. CAG:873	COG2209	metabolism	Energy production and conversion	Na+-transporting NADH:ubiquinone oxidoreductase, subunit NqrE
317387953	NA	NA	NA	5.79644	Bacteria	Bacteroidetes	Bacteroidia	Bacteroidales	Bacteroidaceae	Bacteroides	heterogeneous	COG1629	metabolism	Inorganic ion transport and metabolism	Outer membrane receptor proteins, mostly Fe transport
639009053	NA	NA	NA	NA	Bacteria	Actinobacteria	Actinobacteria	Corynebacteriales	Mycobacteriaceae	unclassified	Mycobacterium	COG2390	information storage and processing	Transcription	Transcriptional regulator, contains sigma factor-related N-terminal domain
488975233	NA	NA	NA	6.8314	Bacteria	Firmicutes	Bacilli	Lactobacillales	Streptococcaceae	Streptococcus	Streptococcus salivarius	COG0435	cellular processes and signaling	Posttranslational modification, protein turnover, chaperones	Predicted glutathione S-transferase
496140168	NA	NA	NA	7.18865	Bacteria	Proteobacteria	Betaproteobacteria	Burkholderiales	Sutterellaceae	Parasutterella	Parasutterella excrementihominis	COG3203	cellular processes and signaling	Cell wall/membrane/envelope biogenesis	Outer membrane protein (porin)
547447425	NA	NA	NA	7.03275	Bacteria	Firmicutes	Clostridia	Clostridiales	Lachnospiraceae	Blautia	Blautia sp. CAG:257	COG1744	poorly characterized	General function prediction only	Uncharacterized ABC-type transport system, periplasmic component/surface lipoprotein
25989001	NA	NA	NA	7.45232	Bacteria	Firmicutes	Bacilli	Lactobacillales	Streptococcaceae	heterogeneous	heterogeneous	COG2235	metabolism	Amino acid transport and metabolism	Arginine deiminase
503850076	NA	NA	NA	6.68201	Bacteria	Bacteroidetes	Flavobacteriia	Flavobacteriales	Flavobacteriaceae	Flavobacterium	Flavobacterium branchiophilum	COG1012	metabolism	Energy production and conversion	NAD-dependent aldehyde dehydrogenases
489906893	NA	NA	NA	6.93543	Bacteria	Actinobacteria	Actinobacteria	heterogeneous	heterogeneous	heterogeneous	heterogeneous	COG0174	metabolism	Amino acid transport and metabolism	Glutamine synthetase
496423332	NA	NA	NA	7.05261	Bacteria	Bacteroidetes	Bacteroidia	heterogeneous	heterogeneous	heterogeneous	heterogeneous	COG0076	metabolism	Amino acid transport and metabolism	Glutamate decarboxylase and related PLP-dependent proteins
548183993	NA	NA	NA	6.1969	Bacteria	Bacteroidetes	Bacteroidia	Bacteroidales	Prevotellaceae	Prevotella	Prevotella sp. CAG:485	COG2195	metabolism	Amino acid transport and metabolism	Di- and tripeptidases
547903985	NA	NA	NA	6.4107	Bacteria	Bacteroidetes	Bacteroidia	Bacteroidales	heterogeneous	heterogeneous	heterogeneous	COG1629	metabolism	Inorganic ion transport and metabolism	Outer membrane receptor proteins, mostly Fe transport
494122876	NA	NA	NA	6.55513	Bacteria	Firmicutes	Clostridia	Clostridiales	Clostridiaceae	Clostridium	heterogeneous	COG4909	metabolism	Secondary metabolites biosynthesis, transport and catabolism	Propanediol dehydratase, large subunit
511081476	NA	NA	NA	7.04158	Bacteria	Firmicutes	Clostridia	Clostridiales	Oscillospiraceae	Oscillibacter	Oscillibacter sp. 1-3	COG1344	cellular processes and signaling	Cell motility	Flagellin and related hook-associated proteins
547447267	NA	NA	NA	7.04743	Bacteria	Firmicutes	Clostridia	Clostridiales	Lachnospiraceae	Blautia	Blautia sp. CAG:257	COG4166	metabolism	Amino acid transport and metabolism	ABC-type oligopeptide transport system, periplasmic component
488679305	NA	NA	NA	6.80873	Bacteria	heterogeneous	heterogeneous	heterogeneous	heterogeneous	heterogeneous	heterogeneous	COG0747	metabolism	Amino acid transport and metabolism	ABC-type dipeptide transport system, periplasmic component
547314945	NA	NA	NA	6.50979	Bacteria	Firmicutes	Clostridia	Clostridiales	Lachnospiraceae	Roseburia	heterogeneous	COG4166	metabolism	Amino acid transport and metabolism	ABC-type oligopeptide transport system, periplasmic component
489554831	NA	NA	NA	7.74766	Bacteria	heterogeneous	heterogeneous	heterogeneous	heterogeneous	heterogeneous	heterogeneous	COG0747	metabolism	Amino acid transport and metabolism	ABC-type dipeptide transport system, periplasmic component
289178258	NA	NA	NA	7.11103	Bacteria	Actinobacteria	Actinobacteria	Bifidobacteriales	Bifidobacteriaceae	Bifidobacterium	Bifidobacterium animalis	COG3250	metabolism	Carbohydrate transport and metabolism	Beta-galactosidase/beta-glucuronidase
672982491	NA	NA	NA	7.1009	Bacteria	Actinobacteria	Actinobacteria	Bifidobacteriales	Bifidobacteriaceae	Bifidobacterium	Bifidobacterium pseudolongum	COG0366	metabolism	Carbohydrate transport and metabolism	Glycosidases
672980219	NA	NA	NA	7.09273	Bacteria	Actinobacteria	Actinobacteria	Bifidobacteriales	Bifidobacteriaceae	Bifidobacterium	Bifidobacterium pseudolongum	COG0366	metabolism	Carbohydrate transport and metabolism	Glycosidases
490149457	NA	NA	NA	6.79125	Bacteria	Firmicutes	Bacilli	Lactobacillales	Lactobacillaceae	Lactobacillus	Lactobacillus murinus	no hit	-	-	-
490936633	NA	NA	NA	6.97665	Bacteria	heterogeneous	heterogeneous	heterogeneous	heterogeneous	heterogeneous	heterogeneous	COG0205	metabolism	Carbohydrate transport and metabolism	6-phosphofructokinase
498376159	NA	NA	NA	7.26798	Bacteria	Firmicutes	Bacilli	Lactobacillales	Lactobacillaceae	Lactobacillus	Lactobacillus animalis	COG4166	metabolism	Amino acid transport and metabolism	ABC-type oligopeptide transport system, periplasmic component
498140928	NA	NA	NA	7.02461	Bacteria	Proteobacteria	Gammaproteobacteria	Aeromonadales	Succinivibrionaceae	unclassified	Succinivibrionaceae bacterium WG-1	COG0057	metabolism	Carbohydrate transport and metabolism	Glyceraldehyde-3-phosphate dehydrogenase/erythrose-4-phosphate dehydrogenase
491970962	NA	NA	NA	7.23816	Bacteria	Proteobacteria	Gammaproteobacteria	Pasteurellales	Pasteurellaceae	Haemophilus	Haemophilus parainfluenzae	COG3203	cellular processes and signaling	Cell wall/membrane/envelope biogenesis	Outer membrane protein (porin)
516039952	NA	NA	NA	5.34545	Bacteria	Firmicutes	Bacilli	Bacillales	Bacillaceae	Amphibacillus	Amphibacillus jilinensis	COG3773	cellular processes and signaling	Cell wall/membrane/envelope biogenesis	Cell wall hydrolyses involved in spore germination
516244657	NA	NA	NA	6.04436	Bacteria	Firmicutes	Bacilli	Lactobacillales	Streptococcaceae	Streptococcus	heterogeneous	COG1249	metabolism	Energy production and conversion	Pyruvate/2-oxoglutarate dehydrogenase complex, dihydrolipoamide dehydrogenase (E3) component, and related enzymes
551237466	NA	NA	NA	6.57803	Bacteria	Actinobacteria	Actinobacteria	Bifidobacteriales	Bifidobacteriaceae	Bifidobacterium	heterogeneous	COG3534	metabolism	Carbohydrate transport and metabolism	Alpha-L-arabinofuranosidase
551237467	NA	NA	NA	6.50506	Bacteria	heterogeneous	heterogeneous	heterogeneous	heterogeneous	heterogeneous	heterogeneous	COG1070	metabolism	Carbohydrate transport and metabolism	Sugar (pentulose and hexulose) kinases
551237656	NA	NA	NA	6.59808	Bacteria	heterogeneous	heterogeneous	heterogeneous	heterogeneous	heterogeneous	heterogeneous	heterogeneous	-	-	-
68195254	NA	NA	NA	7.47733	Bacteria	Firmicutes	Bacilli	Lactobacillales	Enterococcaceae	heterogeneous	heterogeneous	COG0783	metabolism	Inorganic ion transport and metabolism	DNA-binding ferritin-like protein (oxidative damage protectant)
639193690	NA	NA	NA	7.48464	Bacteria	Firmicutes	Bacilli	Lactobacillales	Streptococcaceae	heterogeneous	heterogeneous	COG2235	metabolism	Amino acid transport and metabolism	Arginine deiminase
640548456	NA	NA	NA	6.7363	Bacteria	Bacteroidetes	heterogeneous	heterogeneous	heterogeneous	heterogeneous	heterogeneous	COG0636	metabolism	Energy production and conversion	F0F1-type ATP synthase, subunit c/Archaeal/vacuolar-type H+-ATPase, subunit K
651376750	NA	NA	NA	8.2665	Bacteria	Firmicutes	Clostridia	Clostridiales	Lachnospiraceae	Butyrivibrio	Butyrivibrio sp. XBB1001	COG1606	poorly characterized	General function prediction only	ATP-utilizing enzymes of the PP-loop superfamily
651888285	NA	NA	NA	6.84851	Bacteria	Actinobacteria	Actinobacteria	Bifidobacteriales	Bifidobacteriaceae	Bifidobacterium	heterogeneous	COG1523	metabolism	Carbohydrate transport and metabolism	Type II secretory pathway, pullulanase PulA and related glycosidases
653035774	NA	NA	NA	7.92299	Bacteria	Proteobacteria	Alphaproteobacteria	Rhodospirillales	Rhodospirillaceae	Rhodovibrio	Rhodovibrio salinarum	COG0123	information storage and processing	Chromatin structure and dynamics	Deacetylases, including yeast histone deacetylase and acetoin utilization protein
696307018	NA	NA	NA	5.83582	Bacteria	Fusobacteria	Fusobacteriia	Fusobacteriales	Fusobacteriaceae	Fusobacterium	Fusobacterium nucleatum	heterogeneous	-	-	-
696610332	NA	NA	NA	8.19518	Bacteria	Firmicutes	Clostridia	Clostridiales	Eubacteriaceae	Eubacterium	Eubacterium sp. ER2	no hit	-	-	-
736883316	NA	NA	NA	7.37398	Bacteria	Actinobacteria	Actinobacteria	Bifidobacteriales	Bifidobacteriaceae	Bifidobacterium	heterogeneous	heterogeneous	-	-	-
737468550	NA	NA	NA	NA	Bacteria	Firmicutes	Bacilli	Lactobacillales	Lactobacillaceae	Lactobacillus	Lactobacillus animalis	COG3170	cellular processes and signaling	Cell motility	Tfp pilus assembly protein FimV
764977667	NA	NA	NA	6.38169	Bacteria	Bacteroidetes	Bacteroidia	heterogeneous	heterogeneous	heterogeneous	heterogeneous	COG1629	metabolism	Inorganic ion transport and metabolism	Outer membrane receptor proteins, mostly Fe transport
261499633	8.72793	8.81721	7.82419	9.13841	Bacteria	Firmicutes	Bacilli	Lactobacillales	heterogeneous	heterogeneous	heterogeneous	COG0057	metabolism	Carbohydrate transport and metabolism	Glyceraldehyde-3-phosphate dehydrogenase/erythrose-4-phosphate dehydrogenase
490329730	7.55701	NA	NA	7.74639	Bacteria	Actinobacteria	Actinobacteria	Bifidobacteriales	Bifidobacteriaceae	Bifidobacterium	heterogeneous	COG1804	metabolism	Energy production and conversion	Predicted acyl-CoA transferases/carnitine dehydratase
752650709	8.57882	7.08024	7.26741	8.61213	Bacteria	heterogeneous	heterogeneous	heterogeneous	heterogeneous	heterogeneous	heterogeneous	COG3957	metabolism	Carbohydrate transport and metabolism	Phosphoketolase
490328475	8.17675	NA	NA	8.47544	Bacteria	heterogeneous	heterogeneous	heterogeneous	heterogeneous	heterogeneous	heterogeneous	heterogeneous	-	-	-
514414725	7.51423	NA	7.19597	7.89131	Bacteria	heterogeneous	heterogeneous	heterogeneous	heterogeneous	heterogeneous	heterogeneous	COG0148	metabolism	Carbohydrate transport and metabolism	Enolase
489563638	7.06432	NA	NA	7.28902	Bacteria	heterogeneous	heterogeneous	heterogeneous	heterogeneous	heterogeneous	heterogeneous	COG0148	metabolism	Carbohydrate transport and metabolism	Enolase
588477979	7.87597	6.6581	NA	8.49251	Bacteria	heterogeneous	heterogeneous	heterogeneous	heterogeneous	heterogeneous	heterogeneous	COG0148	metabolism	Carbohydrate transport and metabolism	Enolase
548192878	8.05695	NA	NA	7.71765	Bacteria	Firmicutes	heterogeneous	heterogeneous	heterogeneous	heterogeneous	heterogeneous	COG0057	metabolism	Carbohydrate transport and metabolism	Glyceraldehyde-3-phosphate dehydrogenase/erythrose-4-phosphate dehydrogenase
548184143	6.71882	NA	6.70635	7.61645	Bacteria	heterogeneous	heterogeneous	heterogeneous	heterogeneous	heterogeneous	heterogeneous	COG0148	metabolism	Carbohydrate transport and metabolism	Enolase
494496082	NA	7.54573	NA	6.52301	Bacteria	heterogeneous	heterogeneous	heterogeneous	heterogeneous	heterogeneous	heterogeneous	COG0148	metabolism	Carbohydrate transport and metabolism	Enolase
517192628	NA	NA	NA	7.48427	Bacteria	Firmicutes	Bacilli	Lactobacillales	Streptococcaceae	heterogeneous	heterogeneous	COG2235	metabolism	Amino acid transport and metabolism	Arginine deiminase
499911356	NA	NA	NA	6.48563	Bacteria	Firmicutes	Clostridia	Clostridiales	Clostridiaceae	Clostridium	Clostridium perfringens	COG1363	metabolism	Carbohydrate transport and metabolism	Cellulase M and related proteins
164612401	NA	NA	NA	6.35043	Bacteria	heterogeneous	heterogeneous	heterogeneous	heterogeneous	heterogeneous	heterogeneous	COG0459	cellular processes and signaling	Posttranslational modification, protein turnover, chaperones	Chaperonin GroEL (HSP60 family)
407967075	NA	NA	NA	6.62649	Bacteria	Firmicutes	Bacilli	Lactobacillales	Streptococcaceae	heterogeneous	heterogeneous	COG1363	metabolism	Carbohydrate transport and metabolism	Cellulase M and related proteins
547443164	NA	NA	NA	6.17112	Bacteria	Firmicutes	Clostridia	Clostridiales	Lachnospiraceae	Blautia	Blautia sp. CAG:257	COG0834	metabolism	Amino acid transport and metabolism	ABC-type amino acid transport/signal transduction systems, periplasmic component/domain
544720061	NA	NA	NA	6.80715	Bacteria	Firmicutes	heterogeneous	heterogeneous	heterogeneous	heterogeneous	heterogeneous	COG0078	metabolism	Amino acid transport and metabolism	Ornithine carbamoyltransferase
568068518	NA	NA	NA	6.52761	Bacteria	Firmicutes	Bacilli	Lactobacillales	heterogeneous	heterogeneous	heterogeneous	COG0078	metabolism	Amino acid transport and metabolism	Ornithine carbamoyltransferase
730568292	NA	NA	NA	7.32514	Bacteria	Actinobacteria	Actinobacteria	Bifidobacteriales	Bifidobacteriaceae	Bifidobacterium	Bifidobacterium pseudolongum	COG0329	metabolism	Amino acid transport and metabolism	Dihydrodipicolinate synthase/N-acetylneuraminate lyase
551237550	NA	NA	NA	6.56778	Bacteria	Actinobacteria	Actinobacteria	Bifidobacteriales	Bifidobacteriaceae	Bifidobacterium	Bifidobacterium pseudolongum	COG2017	metabolism	Carbohydrate transport and metabolism	Galactose mutarotase and related enzymes
490329663	NA	NA	NA	6.06095	Bacteria	Actinobacteria	Actinobacteria	Bifidobacteriales	Bifidobacteriaceae	Bifidobacterium	Bifidobacterium animalis	COG1957	metabolism	Nucleotide transport and metabolism	Inosine-uridine nucleoside N-ribohydrolase
490147643	NA	NA	NA	7.58301	Bacteria	Firmicutes	Bacilli	Lactobacillales	Lactobacillaceae	Lactobacillus	heterogeneous	COG0205	metabolism	Carbohydrate transport and metabolism	6-phosphofructokinase
547447380	NA	NA	NA	6.79563	Bacteria	Firmicutes	Clostridia	Clostridiales	heterogeneous	heterogeneous	heterogeneous	COG4213	metabolism	Carbohydrate transport and metabolism	ABC-type xylose transport system, periplasmic component
547448799	NA	NA	NA	7.14911	Bacteria	Firmicutes	Clostridia	Clostridiales	heterogeneous	heterogeneous	heterogeneous	COG4213	metabolism	Carbohydrate transport and metabolism	ABC-type xylose transport system, periplasmic component
551239098	NA	NA	NA	6.75414	Bacteria	Actinobacteria	Actinobacteria	Bifidobacteriales	Bifidobacteriaceae	heterogeneous	heterogeneous	COG0115	metabolism	Amino acid transport and metabolism	Branched-chain amino acid aminotransferase/4-amino-4-deoxychorismate lyase
490741352	NA	NA	NA	6.5576	Bacteria	Firmicutes	Clostridia	Clostridiales	Eubacteriaceae	Eubacterium	[Eubacterium] cellulosolvens	COG1879	metabolism	Carbohydrate transport and metabolism	ABC-type sugar transport system, periplasmic component
488649309	NA	NA	NA	6.34241	Bacteria	Firmicutes	Clostridia	Clostridiales	Lachnospiraceae	Lachnoclostridium	[Clostridium] clostridioforme	COG1228	metabolism	Secondary metabolites biosynthesis, transport and catabolism	Imidazolonepropionase and related amidohydrolases
495537279	NA	NA	NA	7.34988	Bacteria	Proteobacteria	Alphaproteobacteria	Caulobacterales	Caulobacteraceae	Brevundimonas	heterogeneous	COG0148	metabolism	Carbohydrate transport and metabolism	Enolase
489544111	NA	NA	NA	6.66453	Bacteria	Firmicutes	Clostridia	Clostridiales	Clostridiaceae	Clostridium	Clostridium perfringens	COG1362	metabolism	Amino acid transport and metabolism	Aspartyl aminopeptidase
488438866	NA	NA	NA	7.36441	Bacteria	Firmicutes	Bacilli	Bacillales	Staphylococcaceae	heterogeneous	heterogeneous	COG0148	metabolism	Carbohydrate transport and metabolism	Enolase
490333363	NA	NA	NA	6.64999	Bacteria	Firmicutes	Clostridia	Clostridiales	Lachnospiraceae	heterogeneous	heterogeneous	COG0334	metabolism	Amino acid transport and metabolism	Glutamate dehydrogenase/leucine dehydrogenase
737466771	NA	NA	NA	7.43042	Bacteria	Firmicutes	Bacilli	Lactobacillales	Lactobacillaceae	Lactobacillus	Lactobacillus animalis	COG2848	poorly characterized	Function unknown	Uncharacterized conserved protein
489783752	NA	NA	NA	6.42655	Bacteria	Firmicutes	Bacilli	Lactobacillales	Lactobacillaceae	Lactobacillus	heterogeneous	COG0166	metabolism	Carbohydrate transport and metabolism	Glucose-6-phosphate isomerase
490148772	NA	NA	NA	6.29667	Bacteria	Firmicutes	Bacilli	Lactobacillales	Lactobacillaceae	Lactobacillus	heterogeneous	COG1249	metabolism	Energy production and conversion	Pyruvate/2-oxoglutarate dehydrogenase complex, dihydrolipoamide dehydrogenase (E3) component, and related enzymes
493400591	NA	NA	NA	7.40092	Bacteria	Firmicutes	Clostridia	Clostridiales	Ruminococcaceae	Ruminiclostridium	[Clostridium] methylpentosum	COG0556	information storage and processing	Replication, recombination and repair	Helicase subunit of the DNA excision repair complex
496227285	NA	NA	NA	7.14116	Bacteria	Proteobacteria	Gammaproteobacteria	Pseudomonadales	Moraxellaceae	heterogeneous	heterogeneous	COG4771	metabolism	Inorganic ion transport and metabolism	Outer membrane receptor for ferrienterochelin and colicins
489941776	NA	NA	NA	6.95091	Bacteria	heterogeneous	heterogeneous	heterogeneous	heterogeneous	heterogeneous	heterogeneous	COG3579	metabolism	Amino acid transport and metabolism	Aminopeptidase C
489603374	NA	NA	NA	6.61216	Bacteria	Firmicutes	Clostridia	heterogeneous	heterogeneous	heterogeneous	heterogeneous	COG1879	metabolism	Carbohydrate transport and metabolism	ABC-type sugar transport system, periplasmic component
498374773	NA	NA	NA	7.04045	Bacteria	Firmicutes	Bacilli	Lactobacillales	Lactobacillaceae	Lactobacillus	heterogeneous	COG1957	metabolism	Nucleotide transport and metabolism	Inosine-uridine nucleoside N-ribohydrolase
499476707	NA	NA	NA	7.04657	Bacteria	heterogeneous	heterogeneous	heterogeneous	heterogeneous	heterogeneous	heterogeneous	COG0148	metabolism	Carbohydrate transport and metabolism	Enolase
517182439	NA	NA	NA	7.03781	Bacteria	Firmicutes	Bacilli	Lactobacillales	Streptococcaceae	Streptococcus	Streptococcus massiliensis	COG1249	metabolism	Energy production and conversion	Pyruvate/2-oxoglutarate dehydrogenase complex, dihydrolipoamide dehydrogenase (E3) component, and related enzymes
517186921	NA	NA	NA	7.35261	Bacteria	Firmicutes	Bacilli	Lactobacillales	Streptococcaceae	Streptococcus	Streptococcus orisratti	COG3579	metabolism	Amino acid transport and metabolism	Aminopeptidase C
518613550	NA	NA	NA	7.01029	Bacteria	Firmicutes	Bacilli	Lactobacillales	Streptococcaceae	Streptococcus	heterogeneous	COG3579	metabolism	Amino acid transport and metabolism	Aminopeptidase C
544996739	NA	NA	NA	6.79087	Bacteria	Firmicutes	Clostridia	heterogeneous	heterogeneous	heterogeneous	heterogeneous	COG0282	metabolism	Energy production and conversion	Acetate kinase
551341325	NA	NA	NA	8.25202	Bacteria	Proteobacteria	Gammaproteobacteria	Pseudomonadales	Pseudomonadaceae	Pseudomonas	Pseudomonas pelagia	no hit	-	-	-
222446938	NA	NA	NA	7.18709	Bacteria	Firmicutes	Clostridia	Clostridiales	Clostridiaceae	Clostridium	Clostridium perfringens	heterogeneous	-	-	-
640596183	NA	NA	NA	6.73041	Bacteria	Firmicutes	Bacilli	Lactobacillales	Lactobacillaceae	Lactobacillus	Lactobacillus nodensis	COG0078	metabolism	Amino acid transport and metabolism	Ornithine carbamoyltransferase
652571962	NA	NA	NA	6.11371	Bacteria	Firmicutes	Bacilli	Bacillales	Alicyclobacillaceae	Alicyclobacillus	Alicyclobacillus pomorum	COG2203	cellular processes and signaling	Signal transduction mechanisms	FOG: GAF domain
658944746	NA	NA	NA	7.40187	Bacteria	heterogeneous	heterogeneous	heterogeneous	heterogeneous	heterogeneous	heterogeneous	COG0252	metabolism	Amino acid transport and metabolism	L-asparaginase/archaeal Glu-tRNAGln amidotransferase subunit D
659491413	NA	NA	NA	7.06267	Bacteria	Firmicutes	Clostridia	Clostridiales	heterogeneous	heterogeneous	heterogeneous	COG0334	metabolism	Amino acid transport and metabolism	Glutamate dehydrogenase/leucine dehydrogenase
705391653	NA	NA	NA	6.56872	Bacteria	Actinobacteria	Actinobacteria	Bifidobacteriales	Bifidobacteriaceae	Bifidobacterium	heterogeneous	COG0834	metabolism	Amino acid transport and metabolism	ABC-type amino acid transport/signal transduction systems, periplasmic component/domain
736882689	NA	NA	NA	6.34138	Bacteria	Actinobacteria	Actinobacteria	Bifidobacteriales	Bifidobacteriaceae	Bifidobacterium	heterogeneous	COG1653	metabolism	Carbohydrate transport and metabolism	ABC-type sugar transport system, periplasmic component
737318413	NA	NA	NA	7.08774	Bacteria	Firmicutes	Clostridia	Clostridiales	heterogeneous	heterogeneous	heterogeneous	no hit	-	-	-
740793350	NA	NA	NA	7.40006	Bacteria	Actinobacteria	Actinobacteria	Corynebacteriales	Mycobacteriaceae	Mycobacterium	Mycobacterium marinum	no hit	-	-	-
764967045	NA	NA	NA	6.74509	Bacteria	Bacteroidetes	heterogeneous	heterogeneous	heterogeneous	heterogeneous	heterogeneous	COG1629	metabolism	Inorganic ion transport and metabolism	Outer membrane receptor proteins, mostly Fe transport
765335942	NA	NA	NA	7.27191	Bacteria	Bacteroidetes	Bacteroidia	Bacteroidales	heterogeneous	heterogeneous	heterogeneous	COG0274	metabolism	Nucleotide transport and metabolism	Deoxyribose-phosphate aldolase
551237454	7.22961	NA	NA	7.95194	Bacteria	Actinobacteria	Actinobacteria	heterogeneous	heterogeneous	heterogeneous	heterogeneous	heterogeneous	-	-	-
705449719	NA	NA	NA	7.99107	Bacteria	Actinobacteria	Actinobacteria	Bifidobacteriales	Bifidobacteriaceae	Bifidobacterium	heterogeneous	COG0783	metabolism	Inorganic ion transport and metabolism	DNA-binding ferritin-like protein (oxidative damage protectant)
508144863	NA	NA	NA	8.49128	Bacteria	Firmicutes	Clostridia	Clostridiales	Eubacteriaceae	Eubacterium	Eubacterium sp. 14-2	no hit	-	-	-
643038320	NA	NA	NA	7.09025	Bacteria	heterogeneous	heterogeneous	heterogeneous	heterogeneous	heterogeneous	heterogeneous	heterogeneous	-	-	-
546430079	NA	NA	NA	6.45735	Bacteria	Firmicutes	heterogeneous	heterogeneous	heterogeneous	heterogeneous	heterogeneous	COG0059	metabolism	Amino acid transport and metabolism	Ketol-acid reductoisomerase
547478469	NA	NA	NA	6.23002	Bacteria	Firmicutes	Bacilli	Lactobacillales	heterogeneous	heterogeneous	heterogeneous	COG1064	poorly characterized	General function prediction only	Zn-dependent alcohol dehydrogenases
490329668	NA	NA	NA	6.85053	Bacteria	Actinobacteria	Actinobacteria	Bifidobacteriales	Bifidobacteriaceae	Bifidobacterium	heterogeneous	COG0360	information storage and processing	Translation, ribosomal structure and biogenesis	Ribosomal protein S6
730567742	NA	NA	NA	7.34387	Bacteria	Actinobacteria	Actinobacteria	Bifidobacteriales	Bifidobacteriaceae	Bifidobacterium	Bifidobacterium pseudolongum	no hit	-	-	-
544713159	NA	NA	NA	6.58883	Bacteria	Firmicutes	Bacilli	Lactobacillales	Streptococcaceae	heterogeneous	heterogeneous	COG0036	metabolism	Carbohydrate transport and metabolism	Pentose-5-phosphate-3-epimerase
224019029	NA	NA	NA	6.8206	Bacteria	Bacteroidetes	Bacteroidia	Bacteroidales	Bacteroidaceae	Bacteroides	heterogeneous	COG0149	metabolism	Carbohydrate transport and metabolism	Triosephosphate isomerase
564114919	NA	NA	NA	7.51058	Bacteria	Firmicutes	Bacilli	Lactobacillales	Lactobacillaceae	heterogeneous	heterogeneous	COG0092	information storage and processing	Translation, ribosomal structure and biogenesis	Ribosomal protein S3
80973678	NA	NA	NA	7.75697	Bacteria	Firmicutes	Bacilli	Lactobacillales	Streptococcaceae	Streptococcus	Streptococcus hyointestinalis	COG0605	metabolism	Inorganic ion transport and metabolism	Superoxide dismutase
359465770	NA	NA	NA	7.09658	Bacteria	Bacteroidetes	heterogeneous	heterogeneous	heterogeneous	heterogeneous	heterogeneous	COG0039	metabolism	Energy production and conversion	Malate/lactate dehydrogenases
651884144	NA	NA	NA	7.19863	Bacteria	Actinobacteria	Actinobacteria	Bifidobacteriales	Bifidobacteriaceae	Bifidobacterium	Bifidobacterium pseudolongum	COG0221	metabolism	Energy production and conversion	Inorganic pyrophosphatase
149936269	NA	NA	NA	7.36528	Bacteria	Bacteroidetes	Bacteroidia	heterogeneous	heterogeneous	heterogeneous	heterogeneous	COG0605	metabolism	Inorganic ion transport and metabolism	Superoxide dismutase
13274105	NA	NA	NA	6.94803	Bacteria	Actinobacteria	Actinobacteria	heterogeneous	heterogeneous	heterogeneous	heterogeneous	COG0208	metabolism	Nucleotide transport and metabolism	Ribonucleotide reductase, beta subunit
228737161	NA	NA	NA	7.26751	Bacteria	Firmicutes	Bacilli	Bacillales	Bacillaceae	Bacillus	Bacillus cereus	COG0460	metabolism	Amino acid transport and metabolism	Homoserine dehydrogenase
489556603	NA	NA	NA	7.30127	Bacteria	Firmicutes	Clostridia	Clostridiales	Clostridiaceae	Clostridium	Clostridium perfringens	no hit	-	-	-
547805020	NA	NA	NA	6.8378	Bacteria	Firmicutes	heterogeneous	heterogeneous	heterogeneous	heterogeneous	heterogeneous	COG0176	metabolism	Carbohydrate transport and metabolism	Transaldolase
547913603	NA	NA	NA	7.14103	Bacteria	Bacteroidetes	Bacteroidia	Bacteroidales	Prevotellaceae	unclassified	Prevotella	COG0800	metabolism	Carbohydrate transport and metabolism	2-keto-3-deoxy-6-phosphogluconate aldolase
490329916	NA	NA	NA	6.9266	Bacteria	Actinobacteria	Actinobacteria	Bifidobacteriales	Bifidobacteriaceae	heterogeneous	heterogeneous	COG0235	metabolism	Carbohydrate transport and metabolism	Ribulose-5-phosphate 4-epimerase and related epimerases and aldolases
557303408	NA	NA	NA	9.09889	Bacteria	Proteobacteria	Gammaproteobacteria	Pseudomonadales	Pseudomonadaceae	unclassified	Pseudomonas	COG1802	information storage and processing	Transcription	Transcriptional regulators
514995817	NA	NA	NA	7.16548	Bacteria	Firmicutes	Bacilli	Lactobacillales	heterogeneous	heterogeneous	heterogeneous	COG0516	metabolism	Nucleotide transport and metabolism	IMP dehydrogenase/GMP reductase
446529293	NA	NA	NA	6.07787	Bacteria	Firmicutes	Bacilli	Bacillales	Bacillaceae	Bacillus	Bacillus cereus	no hit	-	-	-
512184770	NA	NA	NA	6.84605	Bacteria	Bacteroidetes	Bacteroidia	Bacteroidales	Prevotellaceae	Prevotella	Prevotella sp. CAG:1031	COG0149	metabolism	Carbohydrate transport and metabolism	Triosephosphate isomerase
504674182	NA	NA	NA	6.98556	Bacteria	Proteobacteria	Gammaproteobacteria	Pseudomonadales	Pseudomonadaceae	heterogeneous	heterogeneous	COG1192	cellular processes and signaling	Cell cycle control, cell division, chromosome partitioning	ATPases involved in chromosome partitioning
548234010	NA	NA	NA	6.82933	Bacteria	Bacteroidetes	Bacteroidia	Bacteroidales	Prevotellaceae	Prevotella	heterogeneous	COG2820	metabolism	Nucleotide transport and metabolism	Uridine phosphorylase
446741055	NA	NA	NA	7.61303	Bacteria	Firmicutes	Bacilli	Lactobacillales	Streptococcaceae	heterogeneous	heterogeneous	COG3716	metabolism	Carbohydrate transport and metabolism	Phosphotransferase system, mannose/fructose/N-acetylgalactosamine-specific component IID
742474789	NA	NA	NA	7.17714	Bacteria	Firmicutes	Bacilli	Lactobacillales	Lactobacillaceae	Lactobacillus	heterogeneous	COG0039	metabolism	Energy production and conversion	Malate/lactate dehydrogenases
490151275	NA	NA	NA	7.79078	Bacteria	Firmicutes	Bacilli	Lactobacillales	Lactobacillaceae	Lactobacillus	Lactobacillus murinus	COG3444	metabolism	Carbohydrate transport and metabolism	Phosphotransferase system, mannose/fructose/N-acetylgalactosamine-specific component IIB
548370763	NA	NA	NA	7.44028	Bacteria	Firmicutes	Clostridia	Clostridiales	Lachnospiraceae	Roseburia	Roseburia sp. CAG:100	COG1609	information storage and processing	Transcription	Transcriptional regulators
547274515	NA	NA	NA	6.75029	Bacteria	Firmicutes	heterogeneous	heterogeneous	heterogeneous	heterogeneous	heterogeneous	COG1879	metabolism	Carbohydrate transport and metabolism	ABC-type sugar transport system, periplasmic component
514415487	NA	NA	NA	7.67809	Bacteria	Bacteroidetes	Bacteroidia	Bacteroidales	heterogeneous	heterogeneous	heterogeneous	COG2885	cellular processes and signaling	Cell wall/membrane/envelope biogenesis	Outer membrane protein and related peptidoglycan-associated (lipo)proteins
493917480	NA	NA	NA	6.80183	Bacteria	Firmicutes	Clostridia	Clostridiales	heterogeneous	heterogeneous	heterogeneous	COG0205	metabolism	Carbohydrate transport and metabolism	6-phosphofructokinase
495291530	NA	NA	NA	7.73002	Bacteria	Proteobacteria	Gammaproteobacteria	Pseudomonadales	Pseudomonadaceae	Pseudomonas	Pseudomonas sp. GM55	COG1419	cellular processes and signaling	Cell motility	Flagellar GTP-binding protein
489909884	NA	NA	NA	7.2806	Bacteria	Actinobacteria	Actinobacteria	Bifidobacteriales	Bifidobacteriaceae	Bifidobacterium	Bifidobacterium bifidum	COG0488	poorly characterized	General function prediction only	ATPase components of ABC transporters with duplicated ATPase domains
490741387	NA	NA	NA	7.45989	Bacteria	Firmicutes	Clostridia	Clostridiales	Eubacteriaceae	Eubacterium	[Eubacterium] cellulosolvens	COG0595	poorly characterized	General function prediction only	Predicted hydrolase of the metallo-beta-lactamase superfamily
489229052	NA	NA	NA	NA	Bacteria	Firmicutes	Bacilli	Lactobacillales	Streptococcaceae	Lactococcus	Lactococcus raffinolactis	no hit	-	-	-
738679977	NA	NA	NA	7.29762	Bacteria	Firmicutes	Bacilli	Bacillales	Paenibacillaceae	Paenibacillus	Paenibacillus darwinianus	COG0272	information storage and processing	Replication, recombination and repair	NAD-dependent DNA ligase (contains BRCT domain type II)
559196273	NA	NA	NA	5.08884	Bacteria	Bacteroidetes	Flavobacteriia	Flavobacteriales	Flavobacteriaceae	Flavobacterium	Flavobacterium enshiense	COG1629	metabolism	Inorganic ion transport and metabolism	Outer membrane receptor proteins, mostly Fe transport
498374263	NA	NA	NA	6.78395	Bacteria	Firmicutes	Bacilli	Lactobacillales	Lactobacillaceae	Lactobacillus	Lactobacillus animalis	COG1263	metabolism	Carbohydrate transport and metabolism	Phosphotransferase system IIC components, glucose/maltose/N-acetylglucosamine-specific
498374321	NA	NA	NA	6.94054	Bacteria	Firmicutes	Bacilli	Lactobacillales	Lactobacillaceae	Lactobacillus	heterogeneous	COG0516	metabolism	Nucleotide transport and metabolism	IMP dehydrogenase/GMP reductase
498375136	NA	NA	NA	NA	Bacteria	Firmicutes	Bacilli	Lactobacillales	Lactobacillaceae	Lactobacillus	heterogeneous	COG1109	metabolism	Carbohydrate transport and metabolism	Phosphomannomutase
490542037	NA	NA	NA	8.06274	Bacteria	Proteobacteria	Gammaproteobacteria	Vibrionales	Vibrionaceae	Vibrio	Vibrio nigripulchritudo	COG2200	cellular processes and signaling	Signal transduction mechanisms	FOG: EAL domain
488404962	NA	NA	NA	NA	Bacteria	Firmicutes	Bacilli	Bacillales	Staphylococcaceae	Staphylococcus	Staphylococcus epidermidis	COG3942	poorly characterized	General function prediction only	Surface antigen
375035847	NA	NA	NA	7.21871	Bacteria	Firmicutes	Bacilli	Bacillales	Staphylococcaceae	Staphylococcus	Staphylococcus aureus	COG1388	cellular processes and signaling	Cell wall/membrane/envelope biogenesis	FOG: LysM repeat
408237902	NA	NA	NA	6.68468	Bacteria	heterogeneous	heterogeneous	heterogeneous	heterogeneous	heterogeneous	heterogeneous	COG1879	metabolism	Carbohydrate transport and metabolism	ABC-type sugar transport system, periplasmic component
5902908	NA	NA	NA	7.50361	Bacteria	heterogeneous	heterogeneous	heterogeneous	heterogeneous	heterogeneous	heterogeneous	COG0605	metabolism	Inorganic ion transport and metabolism	Superoxide dismutase
477250579	NA	NA	NA	7.06612	Bacteria	heterogeneous	heterogeneous	heterogeneous	heterogeneous	heterogeneous	heterogeneous	COG0295	metabolism	Nucleotide transport and metabolism	Cytidine deaminase
516089702	NA	NA	NA	8.4667	Bacteria	Proteobacteria	Gammaproteobacteria	Pseudomonadales	Pseudomonadaceae	Pseudomonas	heterogeneous	COG1366	cellular processes and signaling	Signal transduction mechanisms	Anti-anti-sigma regulatory factor (antagonist of anti-sigma factor)
517182247	NA	NA	NA	7.26951	Bacteria	Firmicutes	Bacilli	Lactobacillales	Streptococcaceae	Streptococcus	Streptococcus massiliensis	COG0516	metabolism	Nucleotide transport and metabolism	IMP dehydrogenase/GMP reductase
517584746	NA	NA	NA	7.43987	Bacteria	Firmicutes	Bacilli	Bacillales	Paenibacillaceae	Paenibacillus	Paenibacillus terrigena	COG0251	information storage and processing	Translation, ribosomal structure and biogenesis	Putative translation initiation inhibitor, yjgF family
518016933	NA	NA	NA	6.23101	Bacteria	Bacteroidetes	Bacteroidia	Bacteroidales	heterogeneous	heterogeneous	heterogeneous	COG0149	metabolism	Carbohydrate transport and metabolism	Triosephosphate isomerase
551238527	NA	NA	NA	7.31353	Bacteria	Actinobacteria	Actinobacteria	Bifidobacteriales	Bifidobacteriaceae	Bifidobacterium	heterogeneous	COG0251	information storage and processing	Translation, ribosomal structure and biogenesis	Putative translation initiation inhibitor, yjgF family
551045643	NA	NA	NA	6.78978	Bacteria	Firmicutes	Erysipelotrichia	Erysipelotrichales	Erysipelotrichaceae	Faecalicoccus	Faecalicoccus pleomorphus	COG1250	metabolism	Lipid transport and metabolism	3-hydroxyacyl-CoA dehydrogenase
41255	NA	NA	NA	7.48367	Bacteria	heterogeneous	heterogeneous	heterogeneous	heterogeneous	heterogeneous	heterogeneous	heterogeneous	-	-	-
643844427	NA	NA	NA	6.6991	Bacteria	heterogeneous	heterogeneous	heterogeneous	heterogeneous	heterogeneous	heterogeneous	COG0054	metabolism	Coenzyme transport and metabolism	Riboflavin synthase beta-chain
640551224	NA	NA	NA	NA	Bacteria	Firmicutes	Bacilli	Bacillales	heterogeneous	heterogeneous	heterogeneous	COG3451	cellular processes and signaling	Intracellular trafficking, secretion, and vesicular transport	Type IV secretory pathway, VirB4 components
648241787	NA	NA	NA	7.23502	Bacteria	Firmicutes	Bacilli	Bacillales	Planococcaceae	Paenisporosarcina	Paenisporosarcina sp. TG20	COG5421	information storage and processing	Replication, recombination and repair	Transposase
652407987	NA	NA	NA	6.20921	Bacteria	Proteobacteria	Epsilonproteobacteria	Campylobacterales	Campylobacteraceae	Arcobacter	Arcobacter lanthieri	COG4974	information storage and processing	Replication, recombination and repair	Site-specific recombinase XerD
654506040	NA	NA	NA	6.86059	Bacteria	Firmicutes	Bacilli	Lactobacillales	Streptococcaceae	Streptococcus	heterogeneous	COG1263	metabolism	Carbohydrate transport and metabolism	Phosphotransferase system IIC components, glucose/maltose/N-acetylglucosamine-specific
657259422	NA	NA	NA	6.94601	Bacteria	heterogeneous	heterogeneous	heterogeneous	heterogeneous	heterogeneous	heterogeneous	COG0783	metabolism	Inorganic ion transport and metabolism	DNA-binding ferritin-like protein (oxidative damage protectant)
658455123	NA	NA	NA	6.38094	Bacteria	Actinobacteria	Actinobacteria	Bifidobacteriales	Bifidobacteriaceae	heterogeneous	heterogeneous	COG1454	metabolism	Energy production and conversion	Alcohol dehydrogenase, class IV
665838666	NA	NA	NA	7.35707	Bacteria	Actinobacteria	Actinobacteria	Micrococcales	Microbacteriaceae	heterogeneous	heterogeneous	COG0302	metabolism	Coenzyme transport and metabolism	GTP cyclohydrolase I
692970964	NA	NA	NA	7.27504	Bacteria	heterogeneous	heterogeneous	heterogeneous	heterogeneous	heterogeneous	heterogeneous	COG0605	metabolism	Inorganic ion transport and metabolism	Superoxide dismutase
703338841	NA	NA	NA	6.63435	Bacteria	Firmicutes	Erysipelotrichia	Erysipelotrichales	Erysipelotrichaceae	Allobaculum	Allobaculum stercoricanis	COG3716	metabolism	Carbohydrate transport and metabolism	Phosphotransferase system, mannose/fructose/N-acetylgalactosamine-specific component IID
737314155	NA	NA	NA	7.98101	Bacteria	Firmicutes	Clostridia	Clostridiales	Clostridiaceae	Clostridium	Clostridium sp. ASF356	COG2861	poorly characterized	Function unknown	Uncharacterized protein conserved in bacteria
737480064	NA	NA	NA	6.96211	Bacteria	heterogeneous	heterogeneous	heterogeneous	heterogeneous	heterogeneous	heterogeneous	COG1882	metabolism	Energy production and conversion	Pyruvate-formate lyase
750123795	NA	NA	NA	7.46263	Bacteria	Firmicutes	Clostridia	Clostridiales	Ruminococcaceae	Acetivibrio	Acetivibrio cellulolyticus	COG0079	metabolism	Amino acid transport and metabolism	Histidinol-phosphate/aromatic aminotransferase and cobyric acid decarboxylase
750130907	NA	NA	NA	6.6744	Bacteria	Firmicutes	Clostridia	heterogeneous	heterogeneous	heterogeneous	heterogeneous	COG0235	metabolism	Carbohydrate transport and metabolism	Ribulose-5-phosphate 4-epimerase and related epimerases and aldolases
763185167	NA	NA	NA	6.63994	Bacteria	Bacteroidetes	Bacteroidia	Bacteroidales	Prevotellaceae	Alloprevotella	Prevotella sp. oral taxon 473	COG0605	metabolism	Inorganic ion transport and metabolism	Superoxide dismutase
765441568	NA	NA	NA	7.67226	Bacteria	heterogeneous	heterogeneous	heterogeneous	heterogeneous	heterogeneous	heterogeneous	COG0221	metabolism	Energy production and conversion	Inorganic pyrophosphatase
765462202	NA	NA	NA	6.96465	Bacteria	heterogeneous	heterogeneous	heterogeneous	heterogeneous	heterogeneous	heterogeneous	COG1464	metabolism	Inorganic ion transport and metabolism	ABC-type metal ion transport system, periplasmic component/surface antigen
489899760	7.08773	NA	NA	6.53227	Bacteria	heterogeneous	heterogeneous	heterogeneous	heterogeneous	heterogeneous	heterogeneous	COG0443	cellular processes and signaling	Posttranslational modification, protein turnover, chaperones	Molecular chaperone
639439897	NA	8.11504	NA	6.97524	Bacteria	heterogeneous	heterogeneous	heterogeneous	heterogeneous	heterogeneous	heterogeneous	heterogeneous	-	-	-
497540910	NA	NA	NA	7.78521	Bacteria	heterogeneous	heterogeneous	heterogeneous	heterogeneous	heterogeneous	heterogeneous	COG2220	poorly characterized	General function prediction only	Predicted Zn-dependent hydrolases of the beta-lactamase fold
490150755	NA	NA	NA	6.25654	Bacteria	Firmicutes	Bacilli	Lactobacillales	Lactobacillaceae	unclassified	Lactobacillus	COG0254	information storage and processing	Translation, ribosomal structure and biogenesis	Ribosomal protein L31
489545467	NA	NA	NA	6.96284	Bacteria	Firmicutes	Clostridia	Clostridiales	Clostridiaceae	Clostridium	Clostridium perfringens	no hit	-	-	-
490152290	NA	NA	NA	7.25073	Bacteria	Firmicutes	Bacilli	Lactobacillales	Lactobacillaceae	Lactobacillus	heterogeneous	COG3830	cellular processes and signaling	Signal transduction mechanisms	ACT domain-containing protein
488217505	NA	NA	NA	6.28308	Bacteria	Firmicutes	Bacilli	Lactobacillales	Enterococcaceae	heterogeneous	heterogeneous	COG0099	information storage and processing	Translation, ribosomal structure and biogenesis	Ribosomal protein S13
499267184	NA	NA	NA	7.17487	Bacteria	Firmicutes	Clostridia	Clostridiales	Clostridiaceae	Clostridium	Clostridium acetobutylicum	COG0251	information storage and processing	Translation, ribosomal structure and biogenesis	Putative translation initiation inhibitor, yjgF family
489246966	NA	NA	NA	7.53927	Bacteria	Proteobacteria	Gammaproteobacteria	Pseudomonadales	Pseudomonadaceae	Pseudomonas	Pseudomonas aeruginosa	no hit	-	-	-
490389100	NA	NA	NA	7.62585	Bacteria	Actinobacteria	Actinobacteria	Bifidobacteriales	Bifidobacteriaceae	Bifidobacterium	heterogeneous	COG0102	information storage and processing	Translation, ribosomal structure and biogenesis	Ribosomal protein L13
568066950	NA	NA	NA	NA	Bacteria	Firmicutes	Bacilli	Lactobacillales	Streptococcaceae	Streptococcus	heterogeneous	COG2848	poorly characterized	Function unknown	Uncharacterized conserved protein
548258538	NA	NA	NA	7.538	Bacteria	Firmicutes	Clostridia	Clostridiales	Ruminococcaceae	Ruminococcus	Ruminococcus sp. CAG:353	COG0079	metabolism	Amino acid transport and metabolism	Histidinol-phosphate/aromatic aminotransferase and cobyric acid decarboxylase
512137697	NA	NA	NA	7.04911	Bacteria	Firmicutes	Clostridia	Clostridiales	Clostridiaceae	Clostridium	Clostridium sp. CAG:1013	no hit	-	-	-
521297856	NA	NA	NA	NA	Bacteria	Actinobacteria	Actinobacteria	Frankiales	Frankiaceae	Frankia	Frankia sp. EAN1pec	COG0318	metabolism	Lipid transport and metabolism	Acyl-CoA synthetases (AMP-forming)/AMP-acid ligases II
300851823	NA	NA	NA	6.63233	Bacteria	Firmicutes	Bacilli	Lactobacillales	Lactobacillaceae	Lactobacillus	Lactobacillus salivarius	COG1368	cellular processes and signaling	Cell wall/membrane/envelope biogenesis	Phosphoglycerol transferase and related proteins, alkaline phosphatase superfamily
300297326	NA	NA	NA	7.39509	Bacteria	heterogeneous	heterogeneous	heterogeneous	heterogeneous	heterogeneous	heterogeneous	COG4238	cellular processes and signaling	Cell wall/membrane/envelope biogenesis	Murein lipoprotein
518733706	NA	NA	NA	6.25328	Bacteria	Firmicutes	Erysipelotrichia	Erysipelotrichales	Erysipelotrichaceae	Allobaculum	Allobaculum stercoricanis	COG0102	information storage and processing	Translation, ribosomal structure and biogenesis	Ribosomal protein L13
530781940	NA	NA	NA	NA	Bacteria	Firmicutes	Bacilli	Bacillales	Bacillaceae	Geobacillus	Geobacillus sp. JF8	COG0039	metabolism	Energy production and conversion	Malate/lactate dehydrogenases
737449378	NA	NA	NA	6.82553	Bacteria	Firmicutes	Bacilli	Bacillales	Bacillaceae	Bacillus	Bacillus sp. UNC322MFChir4.1	COG3920	cellular processes and signaling	Signal transduction mechanisms	Signal transduction histidine kinase
748606725	NA	NA	NA	6.58932	Bacteria	Firmicutes	Erysipelotrichia	Erysipelotrichales	Erysipelotrichaceae	Holdemania	Holdemania filiformis	COG1053	metabolism	Energy production and conversion	Succinate dehydrogenase/fumarate reductase, flavoprotein subunit
750359008	NA	NA	NA	NA	Bacteria	Proteobacteria	Gammaproteobacteria	Pseudomonadales	Pseudomonadaceae	Pseudomonas	Pseudomonas pelagia	COG2307	poorly characterized	Function unknown	Uncharacterized protein conserved in bacteria
755620536	NA	NA	NA	7.2023	Bacteria	Actinobacteria	Actinobacteria	Micrococcales	Microbacteriaceae	unclassified	Microbacterium	no hit	-	-	-
760271949	NA	NA	NA	7.30296	Bacteria	Proteobacteria	Gammaproteobacteria	Vibrionales	Vibrionaceae	Vibrio	Vibrio parahaemolyticus	no hit	-	-	-

## Sheet: BPL 16S rRNA gene seq
Bileo pancreatic limb 16S rRNA gene seq
Type:	RYGB	RYGB	RYGB	RYGB
OTU	BP_1	BP_2	BP_3	BP_4	Super Kingdom	Phylum	Class	Order	Family	Genus	Species
OTU_1	26010	12437	2385	28105	bacteria	firmicutes	bacilli	lactobacillales	lactobacillaceae	lactobacillus	lactobacillus murinus
OTU_2	3680	42727	10454	9998	bacteria	firmicutes	erysipelotrichia	erysipelotrichales	erysipelotrichaceae	allobaculum	allobaculum spp.
OTU_3	272	107	113	133	bacteria	firmicutes	erysipelotrichia	erysipelotrichales	erysipelotrichaceae	allobaculum	allobaculum spp.
OTU_4	90	85	69	95	bacteria	firmicutes	bacilli	lactobacillales	lactobacillaceae	lactobacillus	lactobacillus johnsonii
OTU_5	2995	4164	582	10423	bacteria	firmicutes	bacilli	lactobacillales	streptococcaceae	streptococcus	streptococcus hyointestinalis
OTU_6	2702	720	1202	15177	bacteria	firmicutes	bacilli	lactobacillales	enterococcaceae	enterococcus	enterococcus faecium
OTU_7	5004	1481	24099	242	bacteria	proteobacteria	gammaproteobacteria	enterobacteriales	enterobacteriaceae	escherichia	escherichia fergusonii
OTU_8	11180	4107	1580	744	bacteria	firmicutes	erysipelotrichia	erysipelotrichales	erysipelotrichaceae	allobaculum	allobaculum sp
OTU_9	17	23	16	24	bacteria	firmicutes	erysipelotrichia	erysipelotrichales	erysipelotrichaceae	turicibacter	turicibacter spp.
OTU_10	37	15	13	15	bacteria	firmicutes	bacilli	lactobacillales	lactobacillaceae	lactobacillus	lactobacillus reuteri
OTU_11	9	8	2	9	bacteria	bacteroidetes	bacteroidia	bacteroidales	porphyromonadaceae	barnesiella	barnesiella spp.
OTU_12	791	117	23486	84	bacteria	firmicutes	clostridia	clostridiales	clostridiaceae	clostridium	clostridium perfringens
OTU_13	19	11	7	51	bacteria	firmicutes	bacilli	lactobacillales	aerococcaceae	globicatella	globicatella spp.
OTU_14	167	112	58	126	bacteria	firmicutes	bacilli	lactobacillales	streptococcaceae	streptococcus	streptococcus sanguinis
OTU_15	12	78	17	16	bacteria	firmicutes	erysipelotrichia	erysipelotrichales	erysipelotrichaceae	allobaculum	allobaculum spp.
OTU_16	1307	2583	179	1459	bacteria	actinobacteria	actinobacteria	bifidobacteriales	bifidobacteriaceae	bifidobacterium	bifidobacterium pseudolongum
OTU_17	832	3795	365	441	bacteria	actinobacteria	actinobacteria	coriobacteriales	coriobacteriaceae	atopobium	atopobium spp.
OTU_18	75	9	1121	8	bacteria	firmicutes	clostridia	clostridiales	peptostreptococcaceae	terrisporobacter	clostridium glycolicum
OTU_19	2538	102	114	39	bacteria	firmicutes	erysipelotrichia	erysipelotrichales	erysipelotrichaceae	allobaculum	allobaculum spp.
OTU_20	5590	19	100	13	bacteria	firmicutes	clostridia	clostridiales	peptostreptococcaceae	peptoclostridium	clostridium bifermentans
OTU_21	581	10	22	2883	bacteria	firmicutes	clostridia	clostridiales	lachnospiraceae	blautia	blautia spp.
OTU_22	646	18	26	3527	bacteria	firmicutes	clostridia	clostridiales	lachnospiraceae	blautia	blautia spp.
OTU_23	38	12	32	20	bacteria	firmicutes	clostridia	clostridiales	clostridiaceae	clostridium	clostridium spp.
OTU_24	1	29	2	9	bacteria	bacteroidetes	bacteroidia	bacteroidales	prevotellaceae	prevotella	prevotella spp.
OTU_25	205	46	29	13	bacteria	firmicutes	erysipelotrichia	erysipelotrichales	erysipelotrichaceae	allobaculum	allobaculum spp.
OTU_26	1	5	1	6	bacteria	bacteroidetes	bacteroidia	bacteroidales	bacteroidaceae	bacteroides	bacteroides spp.
OTU_27	14	116	11	47	bacteria	firmicutes	clostridia	clostridiales	lachnospiraceae	blautia	ruminococcus gnavus
OTU_28	27	20	4	66	bacteria	firmicutes	bacilli	lactobacillales	streptococcaceae	streptococcus	streptococcus spp.
OTU_29	37	29	160	5	bacteria	proteobacteria	gammaproteobacteria	enterobacteriales	enterobacteriaceae	proteus	proteus mirabilis
OTU_30	5	3	7	5	bacteria	bacteroidetes	bacteroidia	bacteroidales	bacteroidaceae	bacteroides	bacteroides vulgatus
OTU_31	7	9	5	5	bacteria	firmicutes	clostridia	clostridiales	lachnospiraceae	roseburia	roseburia spp.
OTU_32	1	3	3	0	bacteria	bacteroidetes	bacteroidia	bacteroidales	bacteroidaceae	bacteroides	bacteroides acidifaciens
OTU_33	0	1	3	2	bacteria	bacteroidetes	bacteroidia	bacteroidales	prevotellaceae	prevotella	prevotella spp.
OTU_34	70	344	33	100	bacteria	firmicutes	erysipelotrichia	erysipelotrichales	erysipelotrichaceae	erysipelatoclostridium	clostridium ramosum
OTU_35	5	1	2	1730	bacteria	firmicutes	clostridia	clostridiales	lachnospiraceae	blautia	blautia spp.
OTU_36	1	18	5	4	bacteria	bacteroidetes	bacteroidia	bacteroidales	porphyromonadaceae	barnesiella	barnesiella spp.
OTU_37	21	6	9	3	bacteria	proteobacteria	betaproteobacteria	burkholderiales	sutterellaceae	parasutterella	parasutterella spp.
OTU_38	2	3	0	3	bacteria	firmicutes	clostridia	clostridiales	lachnospiraceae	anaerostipes	anaerostipes spp.
OTU_39	209	14	24	39	bacteria	proteobacteria	gammaproteobacteria	pasteurellales	pasteurellaceae	pasteurella	pasteurella pneumotropica
OTU_40	7	44	14	4	bacteria	bacteroidetes	bacteroidia	bacteroidales	porphyromonadaceae	barnesiella	barnesiella spp.
OTU_41	2	4	12	4	bacteria	firmicutes	clostridia	clostridiales	lachnospiraceae	dorea	dorea spp.
OTU_42	3	3	3	3	bacteria	firmicutes	clostridia	clostridiales	ruminococcaceae	ruminococcus	ruminococcus spp.
OTU_43	0	3	4	1	bacteria	firmicutes	clostridia	clostridiales	oscillospiraceae	oscillibacter	oscillibacter spp.
OTU_44	1	7	9	1	bacteria	bacteroidetes	bacteroidia	bacteroidales	porphyromonadaceae	parabacteroides	parabacteroides gordonii
OTU_45	0	0	7	0	bacteria	firmicutes	clostridia	clostridiales	oscillospiraceae	oscillibacter	oscillibacter spp.
OTU_46	4	2	3	3	bacteria	firmicutes	clostridia	clostridiales	lachnospiraceae	acetitomaculum	acetitomaculum spp.
OTU_47	2	7	8	1	bacteria	bacteroidetes	bacteroidia	bacteroidales	porphyromonadaceae	parabacteroides	parabacteroides goldsteinii
OTU_48	2	4	2	1	bacteria	bacteroidetes	bacteroidia	bacteroidales	porphyromonadaceae	odoribacter	odoribacter spp.
OTU_49	122	244	85	176	bacteria	actinobacteria	actinobacteria	bifidobacteriales	bifidobacteriaceae	bifidobacterium	bifidobacterium animalis
OTU_50	2	9	5	1	bacteria	bacteroidetes	bacteroidia	bacteroidales	bacteroidaceae	bacteroides	bacteroides uniformis
OTU_51	2	2	0	0	bacteria	bacteroidetes	bacteroidia	bacteroidales	porphyromonadaceae	barnesiella	barnesiella spp.
OTU_52	0	0	1	0	bacteria	firmicutes	bacilli	lactobacillales	lactobacillaceae	lactobacillus	lactobacillus spp.
OTU_53	3	4	3	4	bacteria	firmicutes	bacilli	bacillales	staphylococcaceae	staphylococcus	staphylococcus aureus
OTU_54	2	2	165	0	bacteria	firmicutes	bacilli	bacillales	staphylococcaceae	staphylococcus	staphylococcus sciuri
OTU_55	2	0	1	2	bacteria	bacteroidetes	bacteroidia	bacteroidales	rikenellaceae	alistipes	alistipes spp.
OTU_56	38	67	18	12	bacteria	firmicutes	clostridia	clostridiales	lachnospiraceae	dorea	dorea spp.
OTU_57	3	1	2	0	bacteria	firmicutes	erysipelotrichia	erysipelotrichales	erysipelotrichaceae	allobaculum	allobaculum spp.
OTU_58	0	1	2	2	bacteria	firmicutes	clostridia	clostridiales	lachnospiraceae	roseburia	roseburia spp.
OTU_59	10	1	7	19	bacteria	bacteroidetes	bacteroidia	bacteroidales	porphyromonadaceae	barnesiella	barnesiella spp.
OTU_60	2	2	0	3	bacteria	tenericutes	mollicutes	anaeroplasmatales	anaeroplasmataceae	anaeroplasma	anaeroplasma spp.
OTU_61	0	2	6	1	bacteria	actinobacteria	actinobacteria	actinomycetales	propionibacteriaceae	propionibacterium	propionibacterium acnes
OTU_62	11	9	2	1	bacteria	proteobacteria	betaproteobacteria	burkholderiales	sutterellaceae	parasutterella	parasutterella spp.
OTU_63	2	2	2	0	bacteria	firmicutes	clostridia	clostridiales	lachnospiraceae	blautia	blautia spp.
OTU_64	4	4	28	7	bacteria	proteobacteria	betaproteobacteria	burkholderiales	sutterellaceae	parasutterella	parasutterella spp.
OTU_65	144	463	50	24	bacteria	firmicutes	erysipelotrichia	erysipelotrichales	erysipelotrichaceae	allobaculum	allobaculum sp
OTU_66	3	4	0	24	bacteria	actinobacteria	actinobacteria	coriobacteriales	coriobacteriaceae	enterorhabdus	enterorhabdus spp.
OTU_67	2	2	2	4	bacteria	firmicutes	clostridia	clostridiales	ruminococcaceae	ruminococcus	ruminococcus spp.
OTU_68	102	576	52	50	bacteria	firmicutes	erysipelotrichia	erysipelotrichales	erysipelotrichaceae	allobaculum	allobaculum spp.
OTU_69	8	47	15	2	bacteria	firmicutes	clostridia	clostridiales	peptostreptococcaceae	peptoclostridium	clostridium difficile
OTU_70	0	0	1	1	bacteria	bacteroidetes	bacteroidia	bacteroidales	porphyromonadaceae	barnesiella	barnesiella spp.
OTU_71	15	7	3	1	bacteria	bacteroidetes	bacteroidia	bacteroidales	porphyromonadaceae	parabacteroides	parabacteroides distasonis
OTU_72	1	0	1	0	bacteria	verrucomicrobia	verrucomicrobiae	verrucomicrobiales	verrucomicrobiaceae	akkermansia	akkermansia muciniphila
OTU_73	0	0	4	0	bacteria	firmicutes	bacilli	lactobacillales	lactobacillaceae	lactobacillus	lactobacillus spp.
OTU_74	2	3	4	2	bacteria	firmicutes	bacilli	lactobacillales	lactobacillaceae	lactobacillus	lactobacillus spp.
OTU_75	75	49	7	36	bacteria	firmicutes	clostridia	clostridiales	lachnospiraceae	blautia	blautia producta
OTU_76	2	0	0	0	bacteria	firmicutes	erysipelotrichia	erysipelotrichales	erysipelotrichaceae	allobaculum	allobaculum spp.
OTU_77	3	3	3	0	bacteria	bacteroidetes	bacteroidia	bacteroidales	rikenellaceae	alistipes	alistipes spp.
OTU_78	124	11	165	17	bacteria	firmicutes	bacilli	lactobacillales	enterococcaceae	enterococcus	enterococcus faecalis
OTU_79	0	1	0	1	bacteria	firmicutes	clostridia	clostridiales	ruminococcaceae	ruminococcus	ruminococcus spp.
OTU_80	0	1	77	1	bacteria	firmicutes	bacilli	bacillales	staphylococcaceae	staphylococcus	staphylococcus cohnii
OTU_81	0	62	16	68	bacteria	bacteroidetes	bacteroidia	bacteroidales	porphyromonadaceae	barnesiella	barnesiella spp.
OTU_82	11	26	8	6	bacteria	actinobacteria	actinobacteria	coriobacteriales	coriobacteriaceae	adlercreutzia	adlercreutzia equolifaciens
OTU_83	0	13	4	1	bacteria	firmicutes	bacilli	lactobacillales	streptococcaceae	lactococcus	lactococcus garvieae
OTU_84	20	6	0	6	bacteria	actinobacteria	actinobacteria	coriobacteriales	coriobacteriaceae	enterorhabdus	enterorhabdus spp.
OTU_85	0	1	1	0	bacteria	firmicutes	clostridia	clostridiales	ruminococcaceae	ruminococcus	ruminococcus spp.
OTU_86	1	0	0	1	bacteria	firmicutes	bacilli	lactobacillales	lactobacillaceae	lactobacillus	lactobacillus spp.
OTU_87	0	1	0	0	bacteria	bacteroidetes	bacteroidia	bacteroidales	porphyromonadaceae	barnesiella	barnesiella spp.
OTU_88	6	6	2	0	bacteria	firmicutes	clostridia	clostridiales	ruminococcaceae	faecalibacterium	faecalibacterium spp.
OTU_89	2	1	1	1	bacteria	firmicutes	clostridia	clostridiales	clostridiales	clostridiales	bacteroides pectinophilus
OTU_90	0	8	1	1	bacteria	firmicutes	clostridia	clostridiales	clostridiales	flavonifractor	clostridium orbiscindens
OTU_91	0	0	2	1	bacteria	firmicutes	erysipelotrichia	erysipelotrichales	erysipelotrichaceae	allobaculum	allobaculum spp.
OTU_92	0	5	0	1	bacteria	bacteroidetes	bacteroidia	bacteroidales	rikenellaceae	alistipes	alistipes spp.
OTU_93	0	0	1	1	bacteria	firmicutes	clostridia	clostridiales	ruminococcaceae	ruminococcus	ruminococcus spp.
OTU_94	2	1	1	2	bacteria	firmicutes	clostridia	clostridiales	ruminococcaceae	ruminococcus	ruminococcus spp.
OTU_95	9	3	177	39	bacteria	firmicutes	bacilli	lactobacillales	enterococcaceae	enterococcus	enterococcus avium
OTU_96	1	0	1	0	bacteria	firmicutes	erysipelotrichia	erysipelotrichales	erysipelotrichaceae	allobaculum	allobaculum spp.
OTU_97	0	0	0	0	bacteria	firmicutes	clostridia	clostridiales	ruminococcaceae	anaerotruncus	anaerotruncus spp.
OTU_98	1	1	0	1	bacteria	firmicutes	clostridia	clostridiales	lachnospiraceae	blautia	blautia spp.
OTU_99	0	1	0	1	bacteria	bacteroidetes	bacteroidia	bacteroidales	porphyromonadaceae	odoribacter	odoribacter spp.
OTU_100	2	1	0	0	bacteria	bacteroidetes	bacteroidia	bacteroidales	rikenellaceae	alistipes	alistipes spp.
OTU_101	1	3	2	0	bacteria	bacteroidetes	bacteroidia	bacteroidales	porphyromonadaceae	barnesiella	barnesiella spp.
OTU_102	1	0	0	0	bacteria	firmicutes	clostridia	clostridiales	lachnospiraceae	roseburia	roseburia spp.
OTU_103	23	9	2	133	bacteria	firmicutes	clostridia	clostridiales	lachnospiraceae	blautia	ruminococcus gnavus
OTU_104	1	1	8	2	bacteria	firmicutes	erysipelotrichia	erysipelotrichales	erysipelotrichaceae	allobaculum	allobaculum spp.
OTU_105	1	0	0	0	bacteria	tenericutes	mollicutes	anaeroplasmatales	anaeroplasmataceae	anaeroplasma	anaeroplasma spp.
OTU_106	0	1	0	0	bacteria	firmicutes	bacilli	lactobacillales	lactobacillaceae	lactobacillus	lactobacillus spp.
OTU_107	1	0	0	1	bacteria	firmicutes	clostridia	clostridiales	oscillospiraceae	oscillibacter	oscillibacter spp.
OTU_108	1	0	22	0	bacteria	firmicutes	erysipelotrichia	erysipelotrichales	erysipelotrichaceae	allobaculum	allobaculum spp.
OTU_109	1	0	0	0	bacteria	firmicutes	clostridia	clostridiales	lachnospiraceae	blautia	blautia spp.
OTU_110	2	0	2	0	bacteria	bacteroidetes	bacteroidia	bacteroidales	rikenellaceae	alistipes	alistipes spp.
OTU_111	1	3	0	0	bacteria	actinobacteria	actinobacteria	coriobacteriales	coriobacteriaceae	enterorhabdus	enterorhabdus spp.
OTU_112	0	0	0	0	bacteria	firmicutes	clostridia	clostridiales	lachnospiraceae	roseburia	roseburia spp.
OTU_113	308	4	15	0	bacteria	firmicutes	clostridia	clostridiales	clostridiaceae	clostridium	clostridium butyricum
OTU_114	1	1	4	0	bacteria	firmicutes	clostridia	clostridiales	lachnospiraceae	roseburia	roseburia spp.
OTU_115	0	0	0	0	bacteria	tenericutes	mollicutes	anaeroplasmatales	anaeroplasmataceae	anaeroplasma	anaeroplasma spp.
OTU_117	0	1	1	0	bacteria	firmicutes	bacilli	lactobacillales	lactobacillaceae	lactobacillus	lactobacillus spp.
OTU_118	0	0	1	0	bacteria	firmicutes	clostridia	clostridiales	ruminococcaceae	ruminococcus	ruminococcus spp.
OTU_119	2	0	0	0	bacteria	firmicutes	clostridia	clostridiales	lachnospiraceae	roseburia	roseburia spp.
OTU_120	1	2	0	1	bacteria	firmicutes	clostridia	clostridiales	lachnospiraceae	roseburia	roseburia spp.
OTU_121	0	0	0	1	bacteria	firmicutes	clostridia	clostridiales	lachnospiraceae	acetitomaculum	acetitomaculum spp.
OTU_122	0	1	1	1	bacteria	firmicutes	clostridia	clostridiales	lachnospiraceae	marvinbryantia	marvinbryantia spp.
OTU_123	1	1	0	1	bacteria	firmicutes	clostridia	clostridiales	ruminococcaceae	faecalibacterium	faecalibacterium spp.
OTU_124	0	0	0	0	bacteria	bacteroidetes	bacteroidia	bacteroidales	rikenellaceae	alistipes	alistipes spp.
OTU_125	0	2	1	2	bacteria	firmicutes	clostridia	clostridiales	lachnospiraceae	roseburia	roseburia spp.
OTU_126	0	0	0	0	bacteria	firmicutes	clostridia	clostridiales	oscillospiraceae	oscillibacter	oscillibacter spp.
OTU_127	1	1	2	0	bacteria	firmicutes	clostridia	clostridiales	lachnospiraceae	roseburia	roseburia spp.
OTU_128	1	1	0	0	bacteria	firmicutes	clostridia	clostridiales	lachnospiraceae	roseburia	roseburia spp.
OTU_129	19	135	9	40	bacteria	firmicutes	bacilli	lactobacillales	lactobacillaceae	lactobacillus	lactobacillus spp.
OTU_130	3	0	1	2	bacteria	firmicutes	erysipelotrichia	erysipelotrichales	erysipelotrichaceae	allobaculum	allobaculum spp.
OTU_131	4	1	613	14	bacteria	firmicutes	bacilli	lactobacillales	enterococcaceae	enterococcus	enterococcus gallinarum
OTU_133	0	5	1	1	bacteria	firmicutes	clostridia	clostridiales	lachnospiraceae	roseburia	roseburia spp.
OTU_134	0	0	0	1	bacteria	tenericutes	mollicutes	anaeroplasmatales	anaeroplasmataceae	anaeroplasma	anaeroplasma spp.
OTU_135	0	0	0	2	bacteria	firmicutes	clostridia	clostridiales	lachnospiraceae	butyrivibrio	butyrivibrio spp.
OTU_136	1	0	0	0	bacteria	firmicutes	erysipelotrichia	erysipelotrichales	erysipelotrichaceae	allobaculum	allobaculum spp.
OTU_137	0	0	0	0	bacteria	firmicutes	clostridia	clostridiales	lachnospiraceae	roseburia	roseburia spp.
OTU_138	1	1	1	1	bacteria	firmicutes	bacilli	lactobacillales	lactobacillaceae	lactobacillus	lactobacillus spp.
OTU_139	10	26	7	4	bacteria	firmicutes	erysipelotrichia	erysipelotrichales	erysipelotrichaceae	allobaculum	allobaculum spp.
OTU_140	4	7	2	1	bacteria	firmicutes	erysipelotrichia	erysipelotrichales	erysipelotrichaceae	erysipelatoclostridium	clostridium innocuum
OTU_141	3	0	2	3	bacteria	firmicutes	clostridia	clostridiales	lachnospiraceae	roseburia	roseburia spp.
OTU_142	0	0	6	2	bacteria	proteobacteria	betaproteobacteria	rhodocyclales	rhodocyclaceae	thauera	thauera chlorobenzoica
OTU_143	0	1	1	1	bacteria	firmicutes	clostridia	clostridiales	lachnospiraceae	roseburia	roseburia spp.
OTU_144	1	0	2	0	bacteria	firmicutes	bacilli	lactobacillales	lactobacillaceae	lactobacillus	lactobacillus spp.
OTU_145	0	0	0	0	bacteria	firmicutes	clostridia	clostridiales	ruminococcaceae	ruminococcus	ruminococcus spp.
OTU_146	0	0	0	0	bacteria	actinobacteria	actinobacteria	actinomycetales	corynebacteriaceae	corynebacterium	corynebacterium mastitidis
OTU_147	0	1	0	1	bacteria	firmicutes	clostridia	clostridiales	lachnospiraceae	roseburia	roseburia spp.
OTU_148	0	1	1	1	bacteria	firmicutes	clostridia	clostridiales	ruminococcaceae	ruminococcus	human gut
OTU_149	0	0	1	0	bacteria	firmicutes	bacilli	lactobacillales	lactobacillaceae	lactobacillus	lactobacillus spp.
OTU_150	0	0	0	0	bacteria	firmicutes	clostridia	clostridiales	lachnospiraceae	blautia	blautia spp.
OTU_151	0	1	1	1	bacteria	firmicutes	erysipelotrichia	erysipelotrichales	erysipelotrichaceae	allobaculum	allobaculum spp.
OTU_152	1	1	0	1	bacteria	firmicutes	erysipelotrichia	erysipelotrichales	erysipelotrichaceae	allobaculum	allobaculum spp.
OTU_153	0	1	0	0	bacteria	firmicutes	clostridia	clostridiales	ruminococcaceae	ruminococcus	ruminococcus spp.
OTU_154	0	0	0	0	bacteria	firmicutes	clostridia	clostridiales	lachnospiraceae	moryella	moryella spp.
OTU_155	6	1	320	1	bacteria	firmicutes	clostridia	clostridiales	ruminococcaceae	faecalibacterium	faecalibacterium spp.
OTU_156	0	0	0	1	bacteria	bacteroidetes	bacteroidia	bacteroidales	porphyromonadaceae	parabacteroides	parabacteroides spp.
OTU_157	1	1	0	1	bacteria	firmicutes	clostridia	clostridiales	oscillospiraceae	oscillibacter	oscillibacter spp.
OTU_158	0	11	5	0	bacteria	actinobacteria	actinobacteria	coriobacteriales	coriobacteriaceae	eggerthella	eggerthella spp.
OTU_159	1	4	0	0	bacteria	bacteroidetes	bacteroidia	bacteroidales	porphyromonadaceae	barnesiella	barnesiella spp.
OTU_160	0	0	0	0	bacteria	firmicutes	clostridia	clostridiales	lachnospiraceae	roseburia	roseburia spp.
OTU_161	1	1	0	0	bacteria	firmicutes	clostridia	clostridiales	ruminococcaceae	ruminococcus	ruminococcus spp.
OTU_162	2	1	3	1	bacteria	firmicutes	clostridia	clostridiales	lachnospiraceae	roseburia	roseburia spp.
OTU_163	0	2	0	4	bacteria	bacteroidetes	bacteroidia	bacteroidales	rikenellaceae	alistipes	alistipes spp.
OTU_164	0	1	0	0	bacteria	firmicutes	clostridia	clostridiales	ruminococcaceae	ruminococcus	ruminococcus spp.
OTU_165	0	0	0	1	bacteria	firmicutes	erysipelotrichia	erysipelotrichales	erysipelotrichaceae	allobaculum	allobaculum spp.
OTU_166	0	1	0	1	bacteria	firmicutes	clostridia	clostridiales	ruminococcaceae	ruminococcus	ruminococcus spp.
OTU_167	0	0	0	0	bacteria	firmicutes	bacilli	lactobacillales	lactobacillaceae	lactobacillus	lactobacillus spp.
OTU_168	0	1	0	0	bacteria	firmicutes	erysipelotrichia	erysipelotrichales	erysipelotrichaceae	allobaculum	allobaculum spp.
OTU_169	0	0	0	1	bacteria	firmicutes	clostridia	clostridiales	lachnospiraceae	roseburia	roseburia spp.
OTU_170	0	0	1	0	bacteria	firmicutes	clostridia	clostridiales	clostridiales	flavonifractor	flavonifractor spp.
OTU_171	0	0	0	0	bacteria	firmicutes	clostridia	clostridiales	ruminococcaceae	papillibacter	papillibacter spp.
OTU_172	2	0	1	0	bacteria	firmicutes	bacilli	lactobacillales	lactobacillaceae	lactobacillus	lactobacillus vaginalis
OTU_173	0	1	1	0	bacteria	fusobacteria	fusobacteriia	fusobacteriales	fusobacteriaceae	fusobacterium	fusobacterium spp.
OTU_174	0	0	1	0	bacteria	firmicutes	clostridia	clostridiales	lachnospiraceae	roseburia	roseburia spp.
OTU_175	0	2	1	1	bacteria	firmicutes	clostridia	clostridiales	lachnospiraceae	roseburia	roseburia spp.
OTU_176	0	1	2	0	bacteria	firmicutes	clostridia	clostridiales	ruminococcaceae	ruminococcus	ruminococcus spp.
OTU_177	2	1	5	12	bacteria	firmicutes	clostridia	clostridiales	ruminococcaceae	subdoligranulum	subdoligranulum spp.
OTU_178	0	0	0	0	bacteria	firmicutes	clostridia	clostridiales	clostridiaceae	sarcina	sarcina spp.
OTU_179	1	2	2	1	bacteria	firmicutes	clostridia	clostridiales	lachnospiraceae	coprococcus	coprococcus spp.
OTU_180	0	0	0	0	bacteria	firmicutes	clostridia	clostridiales	ruminococcaceae	ruminococcus	ruminococcus spp.
OTU_181	1	0	0	1	bacteria	firmicutes	clostridia	clostridiales	ruminococcaceae	ruminococcus	ruminococcus spp.
OTU_182	1	1	0	0	bacteria	firmicutes	clostridia	clostridiales	ruminococcaceae	ruminococcus	ruminococcus spp.
OTU_183	3	4	1	14	bacteria	actinobacteria	actinobacteria	coriobacteriales	coriobacteriaceae	enterorhabdus	enterorhabdus spp.
OTU_184	0	0	0	0	bacteria	firmicutes	clostridia	clostridiales	lachnospiraceae	roseburia	roseburia spp.
OTU_185	0	3	0	0	bacteria	firmicutes	clostridia	clostridiales	lachnospiraceae	blautia	blautia spp.
OTU_186	0	0	0	1	bacteria	firmicutes	clostridia	clostridiales	ruminococcaceae	ruminococcus	ruminococcus spp.
OTU_187	1	0	1	3	bacteria	firmicutes	clostridia	clostridiales	ruminococcaceae	ruminococcus	ruminococcus spp.
OTU_188	1	0	0	0	bacteria	firmicutes	bacilli	lactobacillales	lactobacillaceae	lactobacillus	lactobacillus johnsonii
OTU_189	0	0	0	0	bacteria	firmicutes	clostridia	clostridiales	lachnospiraceae	blautia	blautia spp.
OTU_190	0	0	0	0	bacteria	firmicutes	clostridia	clostridiales	ruminococcaceae	ruminococcus	ruminococcus spp.
OTU_191	1	0	0	1	bacteria	firmicutes	clostridia	clostridiales	ruminococcaceae	ruminococcus	ruminococcus spp.
OTU_192	0	1	0	1	bacteria	firmicutes	erysipelotrichia	erysipelotrichales	erysipelotrichaceae	allobaculum	allobaculum spp.
OTU_193	0	1	0	1	bacteria	firmicutes	clostridia	clostridiales	ruminococcaceae	ruminococcus	ruminococcus spp.
OTU_194	0	0	0	2	bacteria	firmicutes	clostridia	clostridiales	lachnospiraceae	blautia	blautia spp.
OTU_195	3	2	0	1	bacteria	bacteroidetes	bacteroidia	bacteroidales	prevotellaceae	paraprevotella	paraprevotella spp.
OTU_196	0	0	0	0	bacteria	firmicutes	clostridia	clostridiales	lachnospiraceae	roseburia	roseburia spp.
OTU_197	4	2	4	1	bacteria	firmicutes	clostridia	clostridiales	lachnospiraceae	lachnoclostridium	clostridium bolteae
OTU_198	0	1	0	1	bacteria	firmicutes	clostridia	clostridiales	ruminococcaceae	faecalibacterium	faecalibacterium spp.
OTU_199	0	0	0	1	bacteria	firmicutes	clostridia	clostridiales	lachnospiraceae	moryella	moryella spp.
OTU_200	3	15	2	7	bacteria	firmicutes	erysipelotrichia	erysipelotrichales	erysipelotrichaceae	allobaculum	allobaculum spp.
OTU_201	0	0	7	1	bacteria	firmicutes	erysipelotrichia	erysipelotrichales	erysipelotrichaceae	allobaculum	allobaculum spp.
OTU_202	0	0	0	0	bacteria	firmicutes	clostridia	clostridiales	peptococcaceae	peptococcus	peptococcus spp.
OTU_203	0	0	0	1	bacteria	firmicutes	clostridia	clostridiales	lachnospiraceae	roseburia	roseburia spp.
OTU_204	0	0	0	0	bacteria	firmicutes	clostridia	clostridiales	ruminococcaceae	ruminococcus	ruminococcus spp.
OTU_205	0	0	0	0	bacteria	firmicutes	clostridia	clostridiales	lachnospiraceae	roseburia	roseburia spp.
OTU_206	0	0	0	0	bacteria	firmicutes	clostridia	clostridiales	lachnospiraceae	pseudobutyrivibrio	pseudobutyrivibrio spp.
OTU_207	0	0	0	0	bacteria	firmicutes	clostridia	clostridiales	oscillospiraceae	oscillibacter	oscillibacter spp.
OTU_208	0	0	2	1	bacteria	firmicutes	clostridia	clostridiales	lachnospiraceae	anaerostipes	anaerostipes spp.
OTU_209	1	0	1	0	bacteria	firmicutes	erysipelotrichia	erysipelotrichales	erysipelotrichaceae	allobaculum	allobaculum spp.
OTU_210	0	0	0	0	bacteria	firmicutes	clostridia	clostridiales	ruminococcaceae	ruminococcus	ruminococcus spp.
OTU_211	0	1	1	0	bacteria	firmicutes	clostridia	clostridiales	ruminococcaceae	ruminococcus	ruminococcus spp.
OTU_212	3	4	2	1	bacteria	firmicutes	clostridia	clostridiales	lachnospiraceae	lachnoclostridium	clostridium symbiosum
OTU_213	0	0	0	0	bacteria	firmicutes	clostridia	clostridiales	lachnospiraceae	blautia	blautia spp.
OTU_214	1	0	0	0	bacteria	firmicutes	clostridia	clostridiales	lachnospiraceae	coprococcus	coprococcus spp.
OTU_215	0	0	0	0	bacteria	firmicutes	negativicutes	selenomonadales	veillonellaceae	allisonella	allisonella spp.
OTU_216	0	0	0	0	bacteria	firmicutes	clostridia	clostridiales	clostridiales	flavonifractor	clostridium orbiscindens
OTU_217	0	0	3	1	bacteria	firmicutes	clostridia	clostridiales	ruminococcaceae	ruminococcus	ruminococcus spp.
OTU_218	1	0	0	1	bacteria	firmicutes	erysipelotrichia	erysipelotrichales	erysipelotrichaceae	allobaculum	allobaculum spp.
OTU_219	0	0	0	1	bacteria	proteobacteria	betaproteobacteria	burkholderiales	sutterellaceae	parasutterella	parasutterella spp.
OTU_220	0	3	0	0	bacteria	actinobacteria	actinobacteria	coriobacteriales	coriobacteriaceae	enterorhabdus	enterorhabdus spp.
OTU_221	0	0	0	0	bacteria	firmicutes	clostridia	clostridiales	lachnospiraceae	blautia	blautia spp.
OTU_222	0	0	0	0	bacteria	firmicutes	clostridia	clostridiales	ruminococcaceae	ruminococcus	ruminococcus spp.
OTU_223	0	0	0	0	bacteria	firmicutes	clostridia	clostridiales	lachnospiraceae	roseburia	roseburia spp.
OTU_224	0	1	1	0	bacteria	firmicutes	clostridia	clostridiales	lachnospiraceae	marvinbryantia	marvinbryantia spp.
OTU_225	0	0	1	2	bacteria	firmicutes	clostridia	clostridiales	ruminococcaceae	ruminococcus	ruminococcus spp.
OTU_226	0	6	0	0	bacteria	firmicutes	erysipelotrichia	erysipelotrichales	erysipelotrichaceae	allobaculum	allobaculum spp.
OTU_227	0	0	0	0	bacteria	firmicutes	clostridia	clostridiales	lachnospiraceae	coprococcus	coprococcus spp.
OTU_228	0	0	0	0	bacteria	firmicutes	bacilli	bacillales	bacillaceae	geobacillus	geobacillus spp.
OTU_229	0	0	0	0	bacteria	bacteroidetes	bacteroidia	bacteroidales	porphyromonadaceae	odoribacter	odoribacter spp.
OTU_230	70	4	19	0	bacteria	firmicutes	clostridia	clostridiales	clostridiaceae	clostridium	clostridium spp.
OTU_231	0	1	0	0	bacteria	proteobacteria	alphaproteobacteria	rhodospirillales	rhodospirillaceae	thalassospira	thalassospira spp.
OTU_232	1	0	0	0	bacteria	firmicutes	clostridia	clostridiales	lachnospiraceae	coprococcus	coprococcus spp.
OTU_233	0	1	2	2	bacteria	firmicutes	clostridia	clostridiales	ruminococcaceae	ruminococcus	ruminococcus spp.
OTU_234	1	1	0	0	bacteria	firmicutes	clostridia	clostridiales	ruminococcaceae	ruminococcus	ruminococcus spp.
OTU_235	0	0	0	0	bacteria	firmicutes	clostridia	clostridiales	lachnospiraceae	acetitomaculum	acetitomaculum spp.
OTU_236	0	0	0	0	bacteria	firmicutes	clostridia	clostridiales	lachnospiraceae	roseburia	roseburia spp.
OTU_237	12	12	6	26	bacteria	firmicutes	bacilli	lactobacillales	enterococcaceae	enterococcus	enterococcus faecium
OTU_238	0	0	0	2	bacteria	firmicutes	clostridia	clostridiales	ruminococcaceae	ruminococcus	ruminococcus spp.
OTU_239	0	0	0	0	bacteria	firmicutes	clostridia	clostridiales	ruminococcaceae	ruminococcus	ruminococcus spp.
OTU_240	2	1	0	1	bacteria	firmicutes	erysipelotrichia	erysipelotrichales	erysipelotrichaceae	erysipelatoclostridium	clostridium cocleatum
OTU_241	0	2	0	0	bacteria	firmicutes	clostridia	clostridiales	ruminococcaceae	ruminococcus	ruminococcus spp.
OTU_242	0	0	0	0	bacteria	proteobacteria	gammaproteobacteria	pseudomonadales	pseudomonadaceae	pseudomonas	pseudomonas veronii
OTU_243	0	0	0	0	bacteria	firmicutes	clostridia	clostridiales	clostridiales family xi. incertae sedis	finegoldia	finegoldia magna
OTU_244	20	43	8	34	bacteria	firmicutes	erysipelotrichia	erysipelotrichales	erysipelotrichaceae	allobaculum	allobaculum spp.
OTU_245	0	1	0	0	bacteria	bacteroidetes	bacteroidia	bacteroidales	rikenellaceae	alistipes	alistipes spp.
OTU_246	1	0	1	0	bacteria	firmicutes	erysipelotrichia	erysipelotrichales	erysipelotrichaceae	allobaculum	allobaculum spp.
OTU_247	0	0	0	0	bacteria	proteobacteria	epsilonproteobacteria	campylobacterales	helicobacteraceae	helicobacter	helicobacter ganmani
OTU_248	0	0	0	0	bacteria	firmicutes	bacilli	lactobacillales	lactobacillaceae	lactobacillus	lactobacillus spp.
OTU_249	0	0	0	2	bacteria	firmicutes	clostridia	clostridiales	ruminococcaceae	ruminococcus	ruminococcus spp.
OTU_250	0	0	0	0	bacteria	firmicutes	clostridia	clostridiales	ruminococcaceae	oscillospira	oscillospira spp.
OTU_251	0	0	0	0	bacteria	firmicutes	clostridia	clostridiales	lachnospiraceae	tyzzerella	clostridium piliforme
OTU_252	0	0	1	0	bacteria	firmicutes	clostridia	clostridiales	lachnospiraceae	coprococcus	coprococcus spp.
OTU_253	0	0	0	0	bacteria	actinobacteria	actinobacteria	actinomycetales	frankiaceae	frankia	frankia spp.
OTU_254	1	0	0	0	bacteria	firmicutes	clostridia	clostridiales	lachnospiraceae	roseburia	roseburia spp.
OTU_255	0	0	1	1	bacteria	firmicutes	clostridia	clostridiales	lachnospiraceae	coprococcus	coprococcus spp.
OTU_256	0	0	0	0	bacteria	firmicutes	clostridia	clostridiales	ruminococcaceae	ruminococcus	ruminococcus spp.
OTU_257	0	0	0	0	bacteria	bacteroidetes	bacteroidia	bacteroidales	porphyromonadaceae	barnesiella	barnesiella spp.
OTU_258	0	1	0	0	bacteria	firmicutes	clostridia	clostridiales	lachnospiraceae	marvinbryantia	marvinbryantia spp.
OTU_259	0	0	1	0	bacteria	firmicutes	clostridia	clostridiales	oscillospiraceae	oscillibacter	oscillibacter spp.
OTU_260	3	2	0	0	bacteria	bacteroidetes	bacteroidia	bacteroidales	rikenellaceae	alistipes	alistipes spp.
OTU_261	0	1	0	0	bacteria	firmicutes	clostridia	clostridiales	lachnospiraceae	roseburia	roseburia spp.
OTU_262	0	0	0	0	bacteria	firmicutes	clostridia	clostridiales	lachnospiraceae	roseburia	mouse gut
OTU_263	1	0	0	0	bacteria	firmicutes	erysipelotrichia	erysipelotrichales	erysipelotrichaceae	allobaculum	allobaculum spp.
OTU_264	0	0	0	0	bacteria	firmicutes	erysipelotrichia	erysipelotrichales	erysipelotrichaceae	allobaculum	allobaculum spp.
OTU_265	0	0	0	0	bacteria	firmicutes	clostridia	clostridiales	lachnospiraceae	coprococcus	coprococcus spp.
OTU_266	0	0	1	0	bacteria	firmicutes	clostridia	clostridiales	ruminococcaceae	subdoligranulum	subdoligranulum spp.
OTU_267	72	3	0	1	bacteria	firmicutes	erysipelotrichia	erysipelotrichales	erysipelotrichaceae	allobaculum	allobaculum spp.
OTU_268	7	3	0	1	bacteria	firmicutes	erysipelotrichia	erysipelotrichales	erysipelotrichaceae	allobaculum	allobaculum spp.
OTU_269	0	3	2	0	bacteria	firmicutes	erysipelotrichia	erysipelotrichales	erysipelotrichaceae	allobaculum	allobaculum spp.
OTU_270	4	0	7	0	bacteria	firmicutes	bacilli	lactobacillales	streptococcaceae	streptococcus	streptococcus oralis
OTU_271	0	1	0	0	bacteria	bacteroidetes	bacteroidia	bacteroidales	rikenellaceae	alistipes	alistipes spp.
OTU_272	0	1	0	0	bacteria	bacteroidetes	bacteroidia	bacteroidales	rikenellaceae	alistipes	alistipes spp.
OTU_273	0	0	0	0	bacteria	firmicutes	clostridia	clostridiales	lachnospiraceae	blautia	blautia spp.
OTU_274	0	1	0	0	bacteria	firmicutes	bacilli	lactobacillales	lactobacillaceae	lactobacillus	lactobacillus spp.
OTU_275	0	0	0	0	bacteria	bacteroidetes	bacteroidia	bacteroidales	rikenellaceae	alistipes	alistipes spp.
OTU_276	0	1	1	2	bacteria	firmicutes	bacilli	lactobacillales	enterococcaceae	enterococcus	enterococcus saccharominimus
OTU_277	0	0	0	1	bacteria	firmicutes	clostridia	clostridiales	lachnospiraceae	roseburia	roseburia spp.
OTU_278	0	1	0	0	bacteria	tenericutes	mollicutes	anaeroplasmatales	anaeroplasmataceae	anaeroplasma	anaeroplasma spp.
OTU_279	0	0	0	1	bacteria	firmicutes	clostridia	clostridiales	lachnospiraceae	blautia	ruminococcus torques
OTU_280	0	0	2	1	bacteria	actinobacteria	actinobacteria	actinomycetales	micrococcaceae	micrococcus	micrococcus luteus
OTU_281	0	1	0	2	bacteria	firmicutes	clostridia	clostridiales	lachnospiraceae	roseburia	roseburia spp.
OTU_282	1	5	0	1	bacteria	actinobacteria	actinobacteria	coriobacteriales	coriobacteriaceae	enterorhabdus	enterorhabdus spp.
OTU_283	0	0	0	0	bacteria	firmicutes	bacilli	lactobacillales	lactobacillaceae	lactobacillus	lactobacillus spp.
OTU_284	0	0	0	0	bacteria	tenericutes	mollicutes	anaeroplasmatales	anaeroplasmataceae	anaeroplasma	anaeroplasma spp.
OTU_285	0	2	5	0	bacteria	deferribacteres	deferribacteres	deferribacterales	deferribacteraceae	mucispirillum	mucispirillum schaedleri
OTU_286	0	0	0	0	bacteria	firmicutes	clostridia	clostridiales	lachnospiraceae	roseburia	roseburia spp.
OTU_287	1	0	1	0	bacteria	firmicutes	bacilli	lactobacillales	lactobacillaceae	lactobacillus	lactobacillus spp.
OTU_288	1	0	33	0	bacteria	bacteroidetes	bacteroidia	bacteroidales	bacteroidaceae	bacteroides	bacteroides spp.
OTU_289	0	0	0	1	bacteria	firmicutes	clostridia	clostridiales	lachnospiraceae	blautia	blautia spp.
OTU_290	1	1	0	1	bacteria	firmicutes	clostridia	clostridiales	lachnospiraceae	blautia	blautia producta
OTU_291	9	0	1	0	bacteria	proteobacteria	betaproteobacteria	burkholderiales	sutterellaceae	parasutterella	parasutterella spp.
OTU_292	8	35	6	11	bacteria	bacteroidetes	bacteroidia	bacteroidales	porphyromonadaceae	barnesiella	barnesiella spp.
OTU_293	0	0	0	0	bacteria	firmicutes	clostridia	clostridiales	lachnospiraceae	roseburia	roseburia spp.
OTU_294	0	0	0	2	bacteria	firmicutes	clostridia	clostridiales	ruminococcaceae	ruminococcus	ruminococcus spp.
OTU_295	1	0	0	0	bacteria	firmicutes	clostridia	clostridiales	ruminococcaceae	ruminococcus	ruminococcus spp.
OTU_296	0	0	0	1	bacteria	firmicutes	clostridia	clostridiales	lachnospiraceae	roseburia	roseburia spp.
OTU_297	4	0	2	14	bacteria	firmicutes	clostridia	clostridiales	lachnospiraceae	moryella	moryella spp.
OTU_298	0	0	0	0	bacteria	firmicutes	clostridia	clostridiales	lachnospiraceae	roseburia	roseburia spp.
OTU_299	0	0	0	0	bacteria	firmicutes	clostridia	clostridiales	lachnospiraceae	dorea	dorea spp.
OTU_300	0	0	0	0	bacteria	firmicutes	clostridia	clostridiales	lachnospiraceae	roseburia	roseburia spp.
OTU_301	8	11	1	12	bacteria	firmicutes	bacilli	lactobacillales	streptococcaceae	streptococcus	streptococcus hyointestinalis
OTU_302	0	0	2	0	bacteria	proteobacteria	betaproteobacteria	burkholderiales	burkholderiaceae	ralstonia	ralstonia spp.
OTU_303	0	0	0	0	bacteria	firmicutes	clostridia	clostridiales	lachnospiraceae	acetitomaculum	acetitomaculum spp.
OTU_306	0	0	2	1	bacteria	firmicutes	bacilli	lactobacillales	lactobacillaceae	lactobacillus	lactobacillus spp.
OTU_307	16	17	1	5	bacteria	firmicutes	erysipelotrichia	erysipelotrichales	erysipelotrichaceae	allobaculum	allobaculum sp
OTU_308	0	0	1	0	bacteria	firmicutes	clostridia	clostridiales	lachnospiraceae	blautia	blautia spp.
OTU_309	0	0	0	0	bacteria	firmicutes	clostridia	clostridiales	lachnospiraceae	roseburia	roseburia spp.
OTU_310	0	0	0	0	bacteria	firmicutes	bacilli	bacillales	bacillaceae	geobacillus	geobacillus spp.
OTU_311	0	0	0	0	bacteria	firmicutes	erysipelotrichia	erysipelotrichales	erysipelotrichaceae	allobaculum	allobaculum spp.
OTU_312	0	0	0	1	bacteria	firmicutes	clostridia	clostridiales	ruminococcaceae	ruminococcus	ruminococcus spp.
OTU_313	3	43	0	2	bacteria	actinobacteria	actinobacteria	coriobacteriales	coriobacteriaceae	atopobium	atopobium spp.
OTU_314	0	0	0	0	bacteria	firmicutes	erysipelotrichia	erysipelotrichales	erysipelotrichaceae	allobaculum	allobaculum spp.
OTU_315	0	0	0	0	bacteria	firmicutes	clostridia	clostridiales	clostridiaceae	candidatus_arthromitus	candidatus_arthromitus spp.
OTU_316	0	0	0	0	bacteria	firmicutes	clostridia	clostridiales	ruminococcaceae	ruminococcus	ruminococcus spp.
OTU_317	0	0	0	0	bacteria	firmicutes	erysipelotrichia	erysipelotrichales	erysipelotrichaceae	allobaculum	allobaculum spp.
OTU_318	0	0	0	0	bacteria	proteobacteria	gammaproteobacteria	pseudomonadales	moraxellaceae	acinetobacter	acinetobacter spp.
OTU_319	2	20	0	4	bacteria	actinobacteria	actinobacteria	bifidobacteriales	bifidobacteriaceae	bifidobacterium	bifidobacterium pseudolongum
OTU_320	1	0	0	0	bacteria	bacteroidetes	bacteroidia	bacteroidales	porphyromonadaceae	parabacteroides	parabacteroides spp.
OTU_321	0	0	1	0	bacteria	firmicutes	clostridia	clostridiales	ruminococcaceae	ruminococcus	ruminococcus spp.
OTU_322	0	0	1	0	bacteria	firmicutes	clostridia	clostridiales	lachnospiraceae	blautia	blautia spp.
OTU_323	0	0	0	0	bacteria	bacteroidetes	bacteroidia	bacteroidales	porphyromonadaceae	barnesiella	barnesiella spp.
OTU_324	0	0	0	0	bacteria	firmicutes	clostridia	clostridiales	ruminococcaceae	ruminococcus	ruminococcus spp.
OTU_325	0	1	0	0	bacteria	actinobacteria	actinobacteria	coriobacteriales	coriobacteriaceae	enterorhabdus	enterorhabdus spp.
OTU_326	0	0	0	0	bacteria	firmicutes	clostridia	clostridiales	lachnospiraceae	roseburia	roseburia spp.
OTU_327	0	1	0	0	bacteria	firmicutes	clostridia	clostridiales	ruminococcaceae	ruminococcus	ruminococcus spp.
OTU_328	0	0	0	30	bacteria	firmicutes	clostridia	clostridiales	lachnospiraceae	lachnoclostridium	clostridium scindens
OTU_329	0	0	0	0	bacteria	firmicutes	clostridia	clostridiales	ruminococcaceae	anaerotruncus	anaerotruncus spp.
OTU_330	0	2	1	2	bacteria	firmicutes	clostridia	clostridiales	lachnospiraceae	moryella	moryella spp.
OTU_331	0	0	0	0	bacteria	firmicutes	clostridia	clostridiales	lachnospiraceae	blautia	blautia spp.
OTU_332	0	4	6	1	bacteria	firmicutes	clostridia	clostridiales	lachnospiraceae	marvinbryantia	bryantella formatexigens
OTU_333	0	1	0	0	bacteria	firmicutes	clostridia	clostridiales	lachnospiraceae	roseburia	roseburia spp.
OTU_334	0	0	0	1	bacteria	firmicutes	clostridia	clostridiales	ruminococcaceae	oscillospira	oscillospira spp.
OTU_335	0	0	0	0	bacteria	firmicutes	clostridia	clostridiales	ruminococcaceae	ruminococcus	ruminococcus spp.
OTU_336	0	0	0	0	bacteria	firmicutes	clostridia	clostridiales	lachnospiraceae	roseburia	roseburia spp.
OTU_337	0	2	0	1	bacteria	firmicutes	clostridia	clostridiales	ruminococcaceae	ruminococcus	ruminococcus spp.
OTU_338	1	0	0	0	bacteria	firmicutes	erysipelotrichia	erysipelotrichales	erysipelotrichaceae	allobaculum	allobaculum spp.
OTU_339	0	0	4	0	bacteria	actinobacteria	actinobacteria	actinomycetales	corynebacteriaceae	corynebacterium	corynebacterium tuberculostearicum
OTU_340	1	1	0	3	bacteria	firmicutes	clostridia	clostridiales	lachnospiraceae	lachnoclostridium	clostridium hathewayi
OTU_341	0	0	0	0	bacteria	firmicutes	clostridia	clostridiales	lachnospiraceae	blautia	blautia producta
OTU_342	0	0	1	1	bacteria	firmicutes	clostridia	clostridiales	ruminococcaceae	ruminococcus	ruminococcus spp.
OTU_343	0	0	0	0	bacteria	tenericutes	mollicutes	anaeroplasmatales	anaeroplasmataceae	anaeroplasma	anaeroplasma spp.
OTU_344	4	0	2	0	bacteria	actinobacteria	actinobacteria	coriobacteriales	coriobacteriaceae	enterorhabdus	enterorhabdus spp.
OTU_345	0	0	0	0	bacteria	firmicutes	clostridia	clostridiales	ruminococcaceae	ruminococcus	ruminococcus spp.
OTU_346	0	1	0	1	bacteria	firmicutes	clostridia	clostridiales	oscillospiraceae	oscillibacter	oscillibacter spp.
OTU_347	0	0	0	0	bacteria	firmicutes	bacilli	lactobacillales	lactobacillaceae	lactobacillus	lactobacillus spp.
OTU_348	0	0	0	0	bacteria	firmicutes	bacilli	lactobacillales	lactobacillaceae	lactobacillus	lactobacillus spp.
OTU_349	0	0	0	0	bacteria	bacteroidetes	bacteroidia	bacteroidales	porphyromonadaceae	barnesiella	barnesiella spp.
OTU_350	0	0	0	0	bacteria	firmicutes	clostridia	clostridiales	lachnospiraceae	roseburia	roseburia spp.
OTU_351	0	0	0	0	bacteria	firmicutes	clostridia	clostridiales	lachnospiraceae	blautia	blautia spp.
OTU_353	0	0	0	0	bacteria	firmicutes	bacilli	lactobacillales	lactobacillaceae	lactobacillus	lactobacillus spp.
OTU_354	0	0	0	1	bacteria	firmicutes	clostridia	clostridiales	ruminococcaceae	ruminococcus	ruminococcus spp.
OTU_355	0	0	0	0	bacteria	firmicutes	clostridia	clostridiales	lachnospiraceae	pseudobutyrivibrio	pseudobutyrivibrio spp.
OTU_356	0	0	0	0	bacteria	firmicutes	clostridia	clostridiales	lachnospiraceae	pseudobutyrivibrio	pseudobutyrivibrio spp.
OTU_357	0	0	0	0	bacteria	firmicutes	clostridia	clostridiales	ruminococcaceae	anaerotruncus	anaerotruncus spp.
OTU_358	20	141	4	74	bacteria	firmicutes	bacilli	lactobacillales	streptococcaceae	streptococcus	streptococcus hyointestinalis
OTU_359	0	0	0	0	bacteria	firmicutes	clostridia	clostridiales	lachnospiraceae	blautia	blautia spp.
OTU_360	0	0	0	3	bacteria	firmicutes	clostridia	clostridiales	lachnospiraceae	pseudobutyrivibrio	pseudobutyrivibrio spp.
OTU_361	0	0	0	0	bacteria	firmicutes	clostridia	clostridiales	ruminococcaceae	ruminococcus	ruminococcus spp.
OTU_362	0	1	0	0	bacteria	firmicutes	clostridia	clostridiales	lachnospiraceae	roseburia	roseburia spp.
OTU_363	0	1	0	2	bacteria	actinobacteria	actinobacteria	coriobacteriales	coriobacteriaceae	gordonibacter	gordonibacter spp.
OTU_364	0	0	0	0	bacteria	firmicutes	clostridia	clostridiales	lachnospiraceae	roseburia	roseburia spp.
OTU_365	0	0	0	0	bacteria	firmicutes	clostridia	clostridiales	lachnospiraceae	roseburia	roseburia spp.
OTU_366	0	0	0	0	bacteria	firmicutes	clostridia	clostridiales	ruminococcaceae	ruminococcus	ruminococcus flavefaciens
OTU_367	0	0	0	0	bacteria	firmicutes	clostridia	clostridiales	lachnospiraceae	blautia	blautia spp.
OTU_368	0	0	0	0	bacteria	firmicutes	erysipelotrichia	erysipelotrichales	erysipelotrichaceae	allobaculum	allobaculum spp.
OTU_369	0	0	0	0	bacteria	firmicutes	erysipelotrichia	erysipelotrichales	erysipelotrichaceae	allobaculum	allobaculum spp.
OTU_370	0	0	0	0	bacteria	firmicutes	clostridia	clostridiales	lachnospiraceae	roseburia	roseburia spp.
OTU_371	1	0	0	0	bacteria	firmicutes	erysipelotrichia	erysipelotrichales	erysipelotrichaceae	allobaculum	allobaculum spp.
OTU_372	0	0	0	0	bacteria	firmicutes	clostridia	clostridiales	ruminococcaceae	anaerotruncus	anaerotruncus spp.
OTU_373	0	0	0	0	bacteria	firmicutes	clostridia	clostridiales	ruminococcaceae	ruminococcus	ruminococcus bromii
OTU_374	0	0	0	0	bacteria	firmicutes	clostridia	clostridiales	lachnospiraceae	moryella	moryella spp.
OTU_375	0	0	0	0	bacteria	firmicutes	clostridia	clostridiales	lachnospiraceae	butyrivibrio	butyrivibrio spp.
OTU_376	0	0	0	0	bacteria	firmicutes	erysipelotrichia	erysipelotrichales	erysipelotrichaceae	turicibacter	turicibacter spp.
OTU_377	0	0	0	0	bacteria	firmicutes	clostridia	clostridiales	ruminococcaceae	papillibacter	papillibacter spp.
OTU_378	0	0	0	0	bacteria	firmicutes	clostridia	clostridiales	ruminococcaceae	subdoligranulum	subdoligranulum spp.
OTU_379	0	8	0	0	bacteria	firmicutes	clostridia	clostridiales	lachnospiraceae	moryella	moryella spp.
OTU_380	0	0	0	0	bacteria	firmicutes	clostridia	clostridiales	ruminococcaceae	anaerotruncus	anaerotruncus spp.
OTU_381	0	0	0	0	bacteria	firmicutes	clostridia	clostridiales	ruminococcaceae	oscillospira	oscillospira spp.
OTU_382	0	0	0	0	bacteria	firmicutes	clostridia	clostridiales	lachnospiraceae	pseudobutyrivibrio	pseudobutyrivibrio spp.
OTU_383	0	1	0	0	bacteria	firmicutes	bacilli	lactobacillales	lactobacillaceae	lactobacillus	lactobacillus spp.
OTU_384	0	0	0	0	bacteria	bacteroidetes	bacteroidia	bacteroidales	porphyromonadaceae	barnesiella	barnesiella spp.
OTU_385	0	0	0	0	bacteria	bacteroidetes	bacteroidia	bacteroidales	porphyromonadaceae	barnesiella	barnesiella spp.
OTU_386	0	0	1	0	bacteria	firmicutes	clostridia	clostridiales	ruminococcaceae	ruminococcus	ruminococcus spp.
OTU_387	0	2	1	1	bacteria	firmicutes	clostridia	clostridiales	lachnospiraceae	roseburia	roseburia spp.
OTU_388	0	0	0	0	bacteria	firmicutes	clostridia	clostridiales	lachnospiraceae	tyzzerella	clostridium lactatifermentans
OTU_389	0	0	0	1	bacteria	firmicutes	clostridia	clostridiales	lachnospiraceae	roseburia	roseburia spp.
OTU_390	0	0	0	0	bacteria	firmicutes	clostridia	clostridiales	lachnospiraceae	blautia	blautia spp.
OTU_391	13	2	2	0	bacteria	firmicutes	clostridia	clostridiales	clostridiaceae	clostridium	clostridium tertium
OTU_392	0	0	1	1	bacteria	firmicutes	clostridia	clostridiales	ruminococcaceae	ruminococcus	ruminococcus spp.
OTU_393	0	0	0	3	bacteria	firmicutes	clostridia	clostridiales	lachnospiraceae	roseburia	roseburia spp.
OTU_395	0	2	0	1	bacteria	firmicutes	clostridia	clostridiales	lachnospiraceae	pseudobutyrivibrio	pseudobutyrivibrio spp.
OTU_396	0	0	0	0	bacteria	firmicutes	bacilli	lactobacillales	lactobacillaceae	lactobacillus	lactobacillus spp.
OTU_397	0	0	0	0	bacteria	firmicutes	clostridia	clostridiales	ruminococcaceae	faecalibacterium	faecalibacterium spp.
OTU_398	0	0	0	0	bacteria	firmicutes	clostridia	clostridiales	ruminococcaceae	subdoligranulum	subdoligranulum spp.
OTU_399	0	0	0	1	bacteria	firmicutes	clostridia	clostridiales	ruminococcaceae	ruminococcus	ruminococcus spp.
OTU_400	0	0	0	0	bacteria	firmicutes	erysipelotrichia	erysipelotrichales	erysipelotrichaceae	allobaculum	allobaculum spp.
OTU_401	0	0	1	0	bacteria	firmicutes	clostridia	clostridiales	lachnospiraceae	roseburia	roseburia spp.
OTU_402	0	1	0	0	bacteria	actinobacteria	actinobacteria	coriobacteriales	coriobacteriaceae	enterorhabdus	enterorhabdus spp.
OTU_403	0	0	0	0	bacteria	bacteroidetes	bacteroidia	bacteroidales	porphyromonadaceae	odoribacter	odoribacter spp.
OTU_405	1	0	0	0	bacteria	firmicutes	clostridia	clostridiales	ruminococcaceae	ruminococcus	ruminococcus spp.
OTU_406	0	0	0	0	bacteria	firmicutes	clostridia	clostridiales	lachnospiraceae	acetitomaculum	acetitomaculum spp.
OTU_407	0	0	0	0	bacteria	firmicutes	erysipelotrichia	erysipelotrichales	erysipelotrichaceae	allobaculum	allobaculum spp.
OTU_408	0	0	0	333	bacteria	firmicutes	clostridia	clostridiales	lachnospiraceae	blautia	blautia spp.
OTU_409	0	0	0	0	bacteria	firmicutes	clostridia	clostridiales	clostridiales	flavonifractor	flavonifractor spp.
OTU_410	0	0	0	0	bacteria	bacteroidetes	bacteroidia	bacteroidales	porphyromonadaceae	barnesiella	barnesiella spp.
OTU_411	0	0	0	0	bacteria	firmicutes	clostridia	clostridiales	ruminococcaceae	ruminococcus	ruminococcus spp.
OTU_412	0	0	0	0	bacteria	firmicutes	bacilli	lactobacillales	lactobacillaceae	lactobacillus	lactobacillus spp.
OTU_413	1	0	0	0	bacteria	firmicutes	clostridia	clostridiales	ruminococcaceae	ruminococcus	ruminococcus spp.
OTU_414	0	0	0	0	bacteria	firmicutes	bacilli	lactobacillales	streptococcaceae	streptococcus	streptococcus parauberis
OTU_415	0	19	0	0	bacteria	actinobacteria	actinobacteria	bifidobacteriales	bifidobacteriaceae	bifidobacterium	bifidobacterium pseudolongum
OTU_416	0	0	0	0	bacteria	firmicutes	clostridia	clostridiales	lachnospiraceae	roseburia	roseburia spp.
OTU_417	0	0	0	0	bacteria	firmicutes	clostridia	clostridiales	lachnospiraceae	lachnoclostridium	clostridium xylanolyticum
OTU_418	0	0	0	2	bacteria	firmicutes	clostridia	clostridiales	lachnospiraceae	blautia	blautia spp.
OTU_419	0	0	0	0	bacteria	firmicutes	clostridia	clostridiales	ruminococcaceae	subdoligranulum	subdoligranulum spp.
OTU_420	0	0	0	0	bacteria	bacteroidetes	bacteroidia	bacteroidales	porphyromonadaceae	barnesiella	barnesiella spp.
OTU_421	0	0	0	0	bacteria	firmicutes	bacilli	lactobacillales	lactobacillaceae	lactobacillus	lactobacillus spp.
OTU_422	0	0	0	0	bacteria	firmicutes	bacilli	lactobacillales	lactobacillaceae	lactobacillus	lactobacillus spp.
OTU_423	0	0	0	0	bacteria	firmicutes	erysipelotrichia	erysipelotrichales	erysipelotrichaceae	allobaculum	allobaculum spp.
OTU_424	0	0	0	1	bacteria	firmicutes	clostridia	clostridiales	lachnospiraceae	roseburia	roseburia spp.
OTU_425	0	0	0	0	bacteria	firmicutes	clostridia	clostridiales	lachnospiraceae	roseburia	roseburia spp.
OTU_426	0	0	0	0	bacteria	firmicutes	erysipelotrichia	erysipelotrichales	erysipelotrichaceae	allobaculum	allobaculum spp.
OTU_427	0	0	1	0	bacteria	firmicutes	clostridia	clostridiales	lachnospiraceae	roseburia	roseburia spp.
OTU_428	0	1	0	0	bacteria	firmicutes	clostridia	clostridiales	lachnospiraceae	pseudobutyrivibrio	pseudobutyrivibrio spp.
OTU_429	0	0	0	0	bacteria	firmicutes	clostridia	clostridiales	ruminococcaceae	ruminococcus	ruminococcus spp.
OTU_430	0	0	0	0	bacteria	firmicutes	clostridia	clostridiales	lachnospiraceae	roseburia	roseburia spp.
OTU_431	0	0	0	0	bacteria	firmicutes	clostridia	clostridiales	lachnospiraceae	roseburia	roseburia spp.
OTU_432	14	1	0	2	bacteria	firmicutes	erysipelotrichia	erysipelotrichales	erysipelotrichaceae	allobaculum	allobaculum spp.
OTU_433	0	0	0	0	bacteria	firmicutes	bacilli	lactobacillales	lactobacillaceae	lactobacillus	lactobacillus spp.
OTU_434	0	0	0	0	bacteria	bacteroidetes	bacteroidia	bacteroidales	rikenellaceae	alistipes	alistipes spp.
OTU_435	0	0	0	0	bacteria	firmicutes	clostridia	clostridiales	ruminococcaceae	anaerotruncus	anaerotruncus spp.
OTU_436	0	0	0	0	bacteria	firmicutes	clostridia	clostridiales	ruminococcaceae	ruminococcus	ruminococcus spp.
OTU_438	0	0	0	66	bacteria	firmicutes	clostridia	clostridiales	lachnospiraceae	blautia	blautia spp.
OTU_439	2	8	0	0	bacteria	firmicutes	clostridia	clostridiales	lachnospiraceae	roseburia	roseburia spp.
OTU_440	0	0	0	0	bacteria	firmicutes	clostridia	clostridiales	ruminococcaceae	anaerotruncus	anaerotruncus spp.
OTU_441	0	0	0	1	bacteria	firmicutes	clostridia	clostridiales	oscillospiraceae	oscillibacter	oscillibacter spp.
OTU_442	0	0	0	1	bacteria	firmicutes	clostridia	clostridiales	lachnospiraceae	coprococcus	coprococcus eutactus
OTU_443	0	0	0	2	bacteria	firmicutes	clostridia	clostridiales	lachnospiraceae	roseburia	roseburia spp.
OTU_444	0	0	0	0	bacteria	tenericutes	mollicutes	anaeroplasmatales	anaeroplasmataceae	anaeroplasma	anaeroplasma spp.
OTU_445	19	9	1	3	bacteria	firmicutes	erysipelotrichia	erysipelotrichales	erysipelotrichaceae	allobaculum	allobaculum sp
OTU_446	0	0	0	0	bacteria	firmicutes	clostridia	clostridiales	ruminococcaceae	subdoligranulum	subdoligranulum spp.
OTU_447	1	1	3	5	bacteria	actinobacteria	actinobacteria	coriobacteriales	coriobacteriaceae	collinsella	collinsella spp.
OTU_448	0	0	0	0	bacteria	firmicutes	erysipelotrichia	erysipelotrichales	erysipelotrichaceae	allobaculum	allobaculum spp.
OTU_449	1	3	6	3	bacteria	bacteroidetes	bacteroidia	bacteroidales	prevotellaceae	prevotella	prevotella spp.
OTU_450	0	0	0	0	bacteria	firmicutes	clostridia	clostridiales	clostridiales	flavonifractor	flavonifractor spp.
OTU_451	0	0	0	0	bacteria	firmicutes	clostridia	clostridiales	oscillospiraceae	oscillibacter	oscillibacter spp.
OTU_452	0	0	0	0	bacteria	firmicutes	clostridia	clostridiales	ruminococcaceae	subdoligranulum	subdoligranulum spp.
OTU_453	1	0	0	0	bacteria	firmicutes	clostridia	clostridiales	ruminococcaceae	anaerotruncus	anaerotruncus spp.
OTU_454	0	0	0	0	bacteria	firmicutes	erysipelotrichia	erysipelotrichales	erysipelotrichaceae	allobaculum	allobaculum spp.
OTU_455	0	0	0	0	bacteria	firmicutes	clostridia	clostridiales	ruminococcaceae	ruminococcus	ruminococcus spp.
OTU_456	0	0	0	1	bacteria	firmicutes	clostridia	clostridiales	lachnospiraceae	roseburia	roseburia spp.
OTU_457	0	0	0	0	bacteria	firmicutes	clostridia	clostridiales	ruminococcaceae	ruminococcus	ruminococcus spp.
OTU_458	0	0	0	0	bacteria	firmicutes	clostridia	clostridiales	lachnospiraceae	roseburia	roseburia spp.
OTU_459	1	0	0	1	bacteria	firmicutes	clostridia	clostridiales	ruminococcaceae	ruminiclostridium	clostridium straminisolvens
OTU_460	5	6	0	0	bacteria	firmicutes	erysipelotrichia	erysipelotrichales	erysipelotrichaceae	allobaculum	allobaculum sp
OTU_461	0	0	0	0	bacteria	firmicutes	clostridia	clostridiales	lachnospiraceae	blautia	blautia spp.
OTU_462	0	0	1	0	bacteria	firmicutes	clostridia	clostridiales	lachnospiraceae	roseburia	roseburia spp.
OTU_463	0	0	0	0	bacteria	firmicutes	clostridia	clostridiales	lachnospiraceae	anaerostipes	anaerostipes spp.
OTU_464	0	0	0	0	bacteria	firmicutes	clostridia	clostridiales	lachnospiraceae	oribacterium	oribacterium spp.
OTU_465	0	0	0	0	bacteria	firmicutes	bacilli	bacillales	bacillales	dehalobacterium	dehalobacterium spp.
OTU_466	0	0	0	0	bacteria	proteobacteria	gammaproteobacteria	pseudomonadales	pseudomonadaceae	pseudomonas	pseudomonas aeruginosa
OTU_467	1	0	0	0	bacteria	firmicutes	clostridia	clostridiales	ruminococcaceae	faecalibacterium	faecalibacterium spp.
OTU_468	0	0	0	0	bacteria	proteobacteria	betaproteobacteria	burkholderiales	sutterellaceae	parasutterella	parasutterella spp.
OTU_469	0	0	0	0	bacteria	firmicutes	clostridia	clostridiales	ruminococcaceae	ruminococcus	ruminococcus spp.
OTU_470	0	0	0	0	bacteria	proteobacteria	deltaproteobacteria	desulfovibrionales	desulfovibrionaceae	desulfovibrio	desulfovibrio spp.
OTU_471	5	1	0	6	bacteria	firmicutes	bacilli	lactobacillales	lactobacillaceae	lactobacillus	lactobacillus murinus
OTU_472	0	0	0	0	bacteria	firmicutes	clostridia	clostridiales	ruminococcaceae	anaerofilum	anaerofilum spp.
OTU_473	0	0	0	1	bacteria	firmicutes	clostridia	clostridiales	ruminococcaceae	ruminococcus	ruminococcus spp.
OTU_474	0	0	0	0	bacteria	firmicutes	erysipelotrichia	erysipelotrichales	erysipelotrichaceae	turicibacter	turicibacter spp.
OTU_475	0	0	0	0	bacteria	firmicutes	bacilli	lactobacillales	streptococcaceae	streptococcus	streptococcus spp.
OTU_476	0	1	0	0	bacteria	firmicutes	clostridia	clostridiales	ruminococcaceae	anaerotruncus	anaerotruncus spp.
OTU_477	0	0	0	0	bacteria	bacteroidetes	bacteroidia	bacteroidales	porphyromonadaceae	barnesiella	barnesiella spp.
OTU_478	0	0	1	6	bacteria	firmicutes	clostridia	clostridiales	lachnospiraceae	anaerostipes	anaerostipes caccae
OTU_479	0	0	0	0	bacteria	firmicutes	clostridia	clostridiales	lachnospiraceae	coprococcus	coprococcus spp.
OTU_480	0	0	0	0	bacteria	firmicutes	clostridia	clostridiales	lachnospiraceae	roseburia	roseburia spp.
OTU_481	1	0	0	0	bacteria	firmicutes	clostridia	clostridiales	lachnospiraceae	roseburia	roseburia spp.
OTU_482	1	3	6	4	bacteria	firmicutes	bacilli	lactobacillales	streptococcaceae	streptococcus	streptococcus hyointestinalis
OTU_483	0	1	4	0	bacteria	firmicutes	clostridia	clostridiales	ruminococcaceae	ruminococcus	ruminococcus spp.
OTU_484	0	0	1	0	bacteria	bacteroidetes	bacteroidia	bacteroidales	rikenellaceae	alistipes	alistipes spp.
OTU_485	0	3	0	3	bacteria	firmicutes	clostridia	clostridiales	ruminococcaceae	ruminococcus	ruminococcus spp.
OTU_486	0	0	0	0	bacteria	firmicutes	clostridia	clostridiales	lachnospiraceae	pseudobutyrivibrio	pseudobutyrivibrio spp.
OTU_487	0	0	0	0	bacteria	firmicutes	clostridia	clostridiales	lachnospiraceae	roseburia	roseburia spp.
OTU_488	0	0	0	0	bacteria	actinobacteria	actinobacteria	actinomycetales	geodermatophilaceae	blastococcus	blastococcus aggregatus
OTU_489	0	0	0	2	bacteria	bacteroidetes	flavobacteriia	flavobacteriales	flavobacteriaceae	cloacibacterium	cloacibacterium spp.
OTU_490	0	0	0	0	bacteria	firmicutes	clostridia	clostridiales	lachnospiraceae	dorea	dorea spp.
OTU_491	0	0	0	0	bacteria	firmicutes	clostridia	clostridiales	lachnospiraceae	roseburia	roseburia spp.
OTU_492	0	1	0	0	bacteria	firmicutes	clostridia	clostridiales	clostridiaceae	clostridium	clostridium spp.
OTU_493	0	0	0	0	bacteria	firmicutes	clostridia	clostridiales	ruminococcaceae	anaerotruncus	anaerotruncus spp.
OTU_494	1	7	0	0	bacteria	firmicutes	erysipelotrichia	erysipelotrichales	erysipelotrichaceae	allobaculum	allobaculum sp
OTU_495	0	0	2	0	bacteria	firmicutes	clostridia	clostridiales	ruminococcaceae	ruminococcus	ruminococcus spp.
OTU_496	0	0	0	0	bacteria	tenericutes	mollicutes	anaeroplasmatales	anaeroplasmataceae	anaeroplasma	anaeroplasma spp.
OTU_498	0	0	0	0	bacteria	proteobacteria	epsilonproteobacteria	campylobacterales	campylobacteraceae	arcobacter	arcobacter spp.
OTU_499	0	0	0	0	bacteria	firmicutes	clostridia	clostridiales	lachnospiraceae	roseburia	roseburia spp.
OTU_500	0	0	0	0	bacteria	firmicutes	clostridia	clostridiales	ruminococcaceae	oscillospira	oscillospira spp.
OTU_501	2	0	0	2	bacteria	firmicutes	bacilli	lactobacillales	streptococcaceae	streptococcus	streptococcus hyointestinalis
OTU_502	0	0	0	0	bacteria	bacteroidetes	bacteroidia	bacteroidales	bacteroidaceae	bacteroides	bacteroides spp.
OTU_503	0	0	0	0	bacteria	firmicutes	clostridia	clostridiales	lachnospiraceae	blautia	blautia producta
OTU_504	5	2	0	1	bacteria	firmicutes	erysipelotrichia	erysipelotrichales	erysipelotrichaceae	allobaculum	allobaculum sp
OTU_505	0	0	0	0	bacteria	firmicutes	bacilli	lactobacillales	lactobacillaceae	lactobacillus	lactobacillus spp.
OTU_506	5	6	0	5	bacteria	firmicutes	bacilli	lactobacillales	streptococcaceae	streptococcus	streptococcus hyointestinalis
OTU_507	0	0	1	0	bacteria	firmicutes	clostridia	clostridiales	ruminococcaceae	anaerotruncus	anaerotruncus spp.
OTU_508	0	1	0	0	bacteria	firmicutes	clostridia	clostridiales	clostridiaceae	anaerosporobacter	anaerosporobacter spp.
OTU_509	0	0	0	0	bacteria	firmicutes	clostridia	clostridiales	ruminococcaceae	ruminococcus	ruminococcus spp.
OTU_510	0	0	0	0	bacteria	firmicutes	clostridia	clostridiales	ruminococcaceae	anaerotruncus	anaerotruncus spp.
OTU_511	1	7	2	3	bacteria	firmicutes	bacilli	lactobacillales	streptococcaceae	streptococcus	streptococcus sanguinis
OTU_512	1	1	0	0	bacteria	firmicutes	erysipelotrichia	erysipelotrichales	erysipelotrichaceae	allobaculum	allobaculum spp.
OTU_513	0	0	0	0	bacteria	firmicutes	clostridia	clostridiales	lachnospiraceae	shuttleworthia	shuttleworthia spp.
OTU_514	0	0	0	0	bacteria	firmicutes	clostridia	clostridiales	ruminococcaceae	ruminococcus	ruminococcus spp.
OTU_515	0	0	0	0	bacteria	firmicutes	clostridia	clostridiales	ruminococcaceae	faecalibacterium	faecalibacterium spp.
OTU_516	1	1	0	0	bacteria	firmicutes	clostridia	clostridiales	ruminococcaceae	ruminococcus	ruminococcus spp.
OTU_517	0	0	0	0	bacteria	firmicutes	erysipelotrichia	erysipelotrichales	erysipelotrichaceae	allobaculum	allobaculum spp.
OTU_518	0	14	0	0	bacteria	firmicutes	erysipelotrichia	erysipelotrichales	erysipelotrichaceae	allobaculum	allobaculum spp.
OTU_519	0	0	0	0	bacteria	firmicutes	bacilli	lactobacillales	lactobacillaceae	lactobacillus	lactobacillus spp.
OTU_520	0	0	0	0	bacteria	firmicutes	bacilli	lactobacillales	streptococcaceae	lactococcus	lactococcus lactis
OTU_521	0	0	0	0	bacteria	firmicutes	bacilli	lactobacillales	leuconostocaceae	leuconostoc	leuconostoc mesenteroides
OTU_522	1	1	0	1	bacteria	firmicutes	clostridia	clostridiales	ruminococcaceae	anaerotruncus	anaerotruncus spp.
OTU_523	0	0	0	0	bacteria	firmicutes	clostridia	clostridiales	clostridiaceae	clostridium	clostridium spp.
OTU_524	0	0	0	0	bacteria	firmicutes	clostridia	clostridiales	oscillospiraceae	oscillibacter	oscillibacter spp.
OTU_525	18	2	1	0	bacteria	firmicutes	erysipelotrichia	erysipelotrichales	erysipelotrichaceae	allobaculum	allobaculum sp
OTU_526	0	0	0	0	bacteria	firmicutes	clostridia	clostridiales	ruminococcaceae	anaerotruncus	anaerotruncus spp.
OTU_527	0	0	1	0	bacteria	firmicutes	negativicutes	selenomonadales	veillonellaceae	quinella	quinella spp.
OTU_528	0	0	0	0	bacteria	firmicutes	clostridia	clostridiales	lachnospiraceae	roseburia	roseburia spp.
OTU_529	0	0	0	0	bacteria	firmicutes	clostridia	clostridiales	oscillospiraceae	oscillibacter	oscillibacter spp.
OTU_531	0	0	0	0	bacteria	firmicutes	bacilli	bacillales	bacillaceae	geobacillus	geobacillus spp.
OTU_532	0	0	0	0	bacteria	firmicutes	clostridia	clostridiales	ruminococcaceae	ruminococcus	ruminococcus spp.
OTU_533	0	0	0	0	bacteria	actinobacteria	actinobacteria	actinomycetales	micrococcaceae	rothia	rothia nasimurium
OTU_534	0	1	0	0	bacteria	firmicutes	bacilli	lactobacillales	lactobacillaceae	lactobacillus	lactobacillus spp.
OTU_535	0	0	3	0	bacteria	firmicutes	clostridia	clostridiales	clostridiales	flavonifractor	flavonifractor spp.
OTU_536	2	1	4	9	bacteria	firmicutes	bacilli	lactobacillales	streptococcaceae	streptococcus	streptococcus agalactiae
OTU_537	0	0	0	0	bacteria	firmicutes	clostridia	clostridiales	lachnospiraceae	roseburia	roseburia spp.
OTU_538	0	0	0	0	bacteria	firmicutes	clostridia	clostridiales	lachnospiraceae	anaerostipes	anaerostipes spp.
OTU_539	0	0	0	1	bacteria	firmicutes	clostridia	clostridiales	ruminococcaceae	ruminococcus	ruminococcus spp.
OTU_540	0	0	0	0	bacteria	firmicutes	clostridia	clostridiales	ruminococcaceae	ruminococcus	ruminococcus spp.
OTU_541	0	0	0	0	bacteria	firmicutes	clostridia	clostridiales	lachnospiraceae	blautia	blautia spp.
OTU_542	2	2	0	3	bacteria	firmicutes	erysipelotrichia	erysipelotrichales	erysipelotrichaceae	allobaculum	allobaculum spp.
OTU_543	0	0	0	0	bacteria	firmicutes	clostridia	clostridiales	ruminococcaceae	ruminococcus	ruminococcus spp.
OTU_544	0	0	0	0	bacteria	firmicutes	clostridia	clostridiales	ruminococcaceae	papillibacter	papillibacter spp.
OTU_545	4	0	1	0	bacteria	firmicutes	erysipelotrichia	erysipelotrichales	erysipelotrichaceae	allobaculum	allobaculum spp.
OTU_546	0	0	0	0	bacteria	firmicutes	clostridia	clostridiales	lachnospiraceae	butyrivibrio	butyrivibrio hungatei
OTU_548	0	0	0	0	bacteria	firmicutes	clostridia	clostridiales	lachnospiraceae	pseudobutyrivibrio	pseudobutyrivibrio spp.
OTU_549	0	0	0	0	bacteria	firmicutes	bacilli	bacillales	bacillales	dehalobacterium	dehalobacterium spp.
OTU_550	0	2	0	3	bacteria	actinobacteria	actinobacteria	coriobacteriales	coriobacteriaceae	enterorhabdus	enterorhabdus spp.
OTU_551	2	0	0	0	bacteria	firmicutes	erysipelotrichia	erysipelotrichales	erysipelotrichaceae	allobaculum	allobaculum spp.
OTU_552	0	0	0	0	bacteria	firmicutes	clostridia	clostridiales	lachnospiraceae	roseburia	roseburia spp.
OTU_553	0	3	0	2	bacteria	firmicutes	erysipelotrichia	erysipelotrichales	erysipelotrichaceae	allobaculum	allobaculum spp.
OTU_554	1	4	0	9	bacteria	firmicutes	bacilli	lactobacillales	enterococcaceae	enterococcus	enterococcus faecium
OTU_555	0	0	0	0	bacteria	firmicutes	clostridia	clostridiales	ruminococcaceae	faecalibacterium	faecalibacterium spp.
OTU_556	0	0	0	0	bacteria	firmicutes	clostridia	clostridiales	ruminococcaceae	faecalibacterium	faecalibacterium spp.
OTU_557	0	0	0	0	bacteria	firmicutes	clostridia	clostridiales	ruminococcaceae	ruminococcus	ruminococcus spp.
OTU_558	0	0	0	0	bacteria	proteobacteria	alphaproteobacteria	caulobacterales	caulobacteraceae	brevundimonas	brevundimonas diminuta
OTU_559	0	0	1	0	bacteria	bacteroidetes	bacteroidia	bacteroidales	prevotellaceae	xylanibacter	xylanibacter spp.
OTU_560	0	0	0	0	bacteria	firmicutes	bacilli	bacillales	bacillaceae	geobacillus	geobacillus spp.
OTU_561	0	0	0	0	bacteria	bacteroidetes	bacteroidia	bacteroidales	rikenellaceae	alistipes	alistipes spp.
OTU_562	0	0	0	0	bacteria	firmicutes	clostridia	clostridiales	lachnospiraceae	roseburia	roseburia spp.
OTU_563	2	1	1	22	bacteria	firmicutes	bacilli	lactobacillales	enterococcaceae	enterococcus	enterococcus faecium
OTU_564	1	3	0	1	bacteria	actinobacteria	actinobacteria	coriobacteriales	coriobacteriaceae	enterorhabdus	enterorhabdus spp.
OTU_565	0	0	0	0	bacteria	firmicutes	clostridia	clostridiales	ruminococcaceae	ruminococcus	ruminococcus spp.
OTU_566	0	0	0	0	bacteria	firmicutes	clostridia	clostridiales	ruminococcaceae	ruminococcus	ruminococcus spp.
OTU_567	0	0	0	0	bacteria	firmicutes	erysipelotrichia	erysipelotrichales	erysipelotrichaceae	allobaculum	allobaculum spp.
OTU_568	0	0	0	0	bacteria	firmicutes	clostridia	clostridiales	ruminococcaceae	ruminococcus	ruminococcus spp.
OTU_569	1	4	9	1	bacteria	proteobacteria	gammaproteobacteria	enterobacteriales	enterobacteriaceae	escherichia	escherichia fergusonii
OTU_570	7	1	0	0	bacteria	firmicutes	erysipelotrichia	erysipelotrichales	erysipelotrichaceae	allobaculum	allobaculum sp
OTU_574	0	0	0	0	bacteria	firmicutes	clostridia	clostridiales	oscillospiraceae	oscillibacter	oscillibacter spp.
OTU_575	0	0	0	0	bacteria	firmicutes	clostridia	clostridiales	clostridiaceae	clostridium	clostridium fusiformis
OTU_576	0	0	0	0	bacteria	firmicutes	clostridia	clostridiales	lachnospiraceae	roseburia	roseburia spp.
OTU_577	0	0	0	0	bacteria	firmicutes	bacilli	bacillales	bacillaceae	geobacillus	geobacillus spp.
OTU_578	0	0	0	0	bacteria	firmicutes	clostridia	clostridiales	lachnospiraceae	blautia	blautia spp.
OTU_580	0	1	0	2	bacteria	firmicutes	erysipelotrichia	erysipelotrichales	erysipelotrichaceae	turicibacter	turicibacter spp.
OTU_581	0	0	0	0	bacteria	firmicutes	clostridia	clostridiales	lachnospiraceae	pseudobutyrivibrio	pseudobutyrivibrio spp.
OTU_582	0	0	0	0	bacteria	actinobacteria	actinobacteria	actinomycetales	corynebacteriaceae	corynebacterium	corynebacterium vitaeruminis
OTU_583	0	0	0	0	bacteria	firmicutes	clostridia	clostridiales	lachnospiraceae	blautia	blautia spp.
OTU_584	0	1	0	0	bacteria	actinobacteria	actinobacteria	actinomycetales	corynebacteriaceae	corynebacterium	corynebacterium amycolatum
OTU_585	0	1	1	1	bacteria	firmicutes	erysipelotrichia	erysipelotrichales	erysipelotrichaceae	allobaculum	allobaculum spp.
OTU_586	0	0	0	0	bacteria	firmicutes	clostridia	clostridiales	lachnospiraceae	blautia	blautia spp.
OTU_587	0	1	0	0	bacteria	firmicutes	bacilli	lactobacillales	lactobacillaceae	lactobacillus	lactobacillus spp.
OTU_588	0	0	0	0	bacteria	firmicutes	clostridia	clostridiales	ruminococcaceae	anaerotruncus	anaerotruncus spp.
OTU_589	0	0	0	0	bacteria	firmicutes	clostridia	clostridiales	ruminococcaceae	ruminococcus	ruminococcus spp.
OTU_590	0	0	0	0	bacteria	firmicutes	clostridia	clostridiales	lachnospiraceae	blautia	blautia producta
OTU_591	0	0	0	0	bacteria	firmicutes	clostridia	clostridiales	lachnospiraceae	roseburia	roseburia spp.
OTU_592	0	0	0	0	bacteria	firmicutes	clostridia	clostridiales	ruminococcaceae	ruminococcus	ruminococcus spp.
OTU_593	2	1	0	0	bacteria	firmicutes	erysipelotrichia	erysipelotrichales	erysipelotrichaceae	allobaculum	allobaculum spp.
OTU_594	8	18	2	4	bacteria	firmicutes	erysipelotrichia	erysipelotrichales	erysipelotrichaceae	allobaculum	allobaculum spp.
OTU_595	0	0	0	0	bacteria	firmicutes	clostridia	clostridiales	lachnospiraceae	pseudobutyrivibrio	pseudobutyrivibrio spp.
OTU_596	0	0	0	0	bacteria	firmicutes	clostridia	clostridiales	oscillospiraceae	oscillibacter	oscillibacter spp.
OTU_597	0	0	0	0	bacteria	firmicutes	erysipelotrichia	erysipelotrichales	erysipelotrichaceae	turicibacter	turicibacter spp.
OTU_598	0	0	0	0	bacteria	firmicutes	clostridia	clostridiales	lachnospiraceae	roseburia	roseburia spp.
OTU_599	0	0	0	0	bacteria	firmicutes	clostridia	clostridiales	lachnospiraceae	blautia	blautia spp.
OTU_600	0	0	0	0	bacteria	bacteroidetes	bacteroidia	bacteroidales	rikenellaceae	alistipes	alistipes spp.
OTU_601	0	0	0	1	bacteria	firmicutes	erysipelotrichia	erysipelotrichales	erysipelotrichaceae	allobaculum	allobaculum spp.
OTU_602	0	0	0	0	bacteria	firmicutes	clostridia	clostridiales	lachnospiraceae	roseburia	roseburia spp.
OTU_603	6	3	0	0	bacteria	firmicutes	erysipelotrichia	erysipelotrichales	erysipelotrichaceae	allobaculum	allobaculum spp.
OTU_604	0	1	0	0	bacteria	firmicutes	clostridia	clostridiales	lachnospiraceae	roseburia	roseburia spp.
OTU_605	0	0	0	1	bacteria	firmicutes	clostridia	clostridiales	ruminococcaceae	ruminococcus	ruminococcus spp.
OTU_606	0	0	0	0	bacteria	firmicutes	clostridia	clostridiales	lachnospiraceae	blautia	blautia spp.
OTU_607	0	0	0	0	bacteria	firmicutes	bacilli	bacillales	bacillaceae	geobacillus	geobacillus spp.
OTU_608	0	0	0	0	bacteria	firmicutes	erysipelotrichia	erysipelotrichales	erysipelotrichaceae	allobaculum	allobaculum spp.
OTU_609	0	0	0	0	bacteria	firmicutes	clostridia	clostridiales	lachnospiraceae	roseburia	roseburia spp.
OTU_610	0	0	0	0	bacteria	firmicutes	clostridia	clostridiales	peptostreptococcaceae	peptoclostridium	clostridium sordellii
OTU_611	0	0	0	0	bacteria	proteobacteria	alphaproteobacteria	rhodospirillales	rhodospirillaceae	thalassospira	thalassospira spp.
OTU_612	0	0	0	0	bacteria	firmicutes	clostridia	clostridiales	lachnospiraceae	roseburia	roseburia spp.
OTU_613	0	0	1	0	bacteria	firmicutes	clostridia	clostridiales	ruminococcaceae	anaerotruncus	anaerotruncus spp.
OTU_614	0	0	0	0	bacteria	firmicutes	bacilli	lactobacillales	lactobacillaceae	lactobacillus	lactobacillus spp.
OTU_615	0	0	0	0	bacteria	firmicutes	clostridia	clostridiales	lachnospiraceae	coprococcus	coprococcus spp.
OTU_616	0	7	1	1	bacteria	actinobacteria	actinobacteria	bifidobacteriales	bifidobacteriaceae	bifidobacterium	bifidobacterium pseudolongum
OTU_617	0	0	0	0	bacteria	actinobacteria	actinobacteria	actinomycetales	dermatophilaceae	dermatophilus	dermatophilus spp.
OTU_619	1	0	3	3	bacteria	actinobacteria	actinobacteria	coriobacteriales	coriobacteriaceae	slackia	slackia spp.
OTU_620	0	1	0	0	bacteria	verrucomicrobia	verrucomicrobiae	verrucomicrobiales	verrucomicrobiaceae	akkermansia	akkermansia spp.
OTU_621	1	1	0	0	bacteria	bacteroidetes	bacteroidia	bacteroidales	porphyromonadaceae	barnesiella	barnesiella spp.
OTU_622	0	0	0	0	bacteria	firmicutes	clostridia	clostridiales	lachnospiraceae	anaerostipes	anaerostipes spp.
OTU_623	0	0	0	0	bacteria	firmicutes	clostridia	clostridiales	ruminococcaceae	ruminococcus	ruminococcus spp.
OTU_624	0	0	0	0	bacteria	firmicutes	clostridia	clostridiales	lachnospiraceae	roseburia	roseburia spp.
OTU_625	0	0	0	0	bacteria	firmicutes	clostridia	clostridiales	ruminococcaceae	subdoligranulum	subdoligranulum spp.
OTU_626	0	0	0	0	bacteria	firmicutes	clostridia	clostridiales	lachnospiraceae	pseudobutyrivibrio	pseudobutyrivibrio spp.
OTU_627	0	0	0	0	bacteria	firmicutes	clostridia	clostridiales	lachnospiraceae	anaerostipes	anaerostipes spp.
OTU_628	0	0	0	0	bacteria	bacteroidetes	bacteroidia	bacteroidales	prevotellaceae	prevotella	prevotella spp.
OTU_629	0	0	0	0	bacteria	firmicutes	bacilli	lactobacillales	lactobacillaceae	lactobacillus	lactobacillus spp.
OTU_630	0	0	0	0	bacteria	proteobacteria	gammaproteobacteria	enterobacteriales	enterobacteriaceae	escherichia_shigella	escherichia_shigella spp.
OTU_631	0	0	0	0	bacteria	firmicutes	bacilli	lactobacillales	lactobacillaceae	lactobacillus	lactobacillus spp.
OTU_632	0	0	7	0	bacteria	firmicutes	bacilli	bacillales	staphylococcaceae	staphylococcus	staphylococcus pasteuri
OTU_633	0	0	0	1	bacteria	firmicutes	clostridia	clostridiales	ruminococcaceae	ruminococcus	ruminococcus spp.
OTU_634	0	0	0	0	bacteria	firmicutes	clostridia	clostridiales	clostridiaceae	clostridium	clostridium spp.
OTU_635	0	0	0	0	bacteria	firmicutes	bacilli	lactobacillales	lactobacillaceae	lactobacillus	lactobacillus spp.
OTU_636	0	0	0	0	bacteria	firmicutes	clostridia	clostridiales	lachnospiraceae	roseburia	roseburia spp.
OTU_637	0	1	0	0	bacteria	firmicutes	clostridia	clostridiales	ruminococcaceae	anaerotruncus	anaerotruncus spp.
OTU_638	0	0	0	0	bacteria	firmicutes	clostridia	clostridiales	ruminococcaceae	ruminococcus	ruminococcus spp.
OTU_639	0	0	0	0	bacteria	firmicutes	erysipelotrichia	erysipelotrichales	erysipelotrichaceae	allobaculum	allobaculum spp.
OTU_640	0	0	0	0	bacteria	firmicutes	bacilli	lactobacillales	streptococcaceae	streptococcus	streptococcus oralis
OTU_641	0	6	3	2	bacteria	firmicutes	erysipelotrichia	erysipelotrichales	erysipelotrichaceae	allobaculum	allobaculum spp.
OTU_642	0	0	0	56	bacteria	firmicutes	clostridia	clostridiales	lachnospiraceae	blautia	blautia spp.
OTU_643	2	0	0	0	bacteria	firmicutes	bacilli	lactobacillales	streptococcaceae	streptococcus	streptococcus oralis
OTU_644	0	0	0	0	bacteria	bacteroidetes	bacteroidia	bacteroidales	porphyromonadaceae	barnesiella	barnesiella spp.
OTU_646	0	0	0	0	bacteria	fibrobacteres	fibrobacteria	fibrobacterales	fibrobacteraceae	fibrobacter	fibrobacter spp.
OTU_647	0	0	0	0	bacteria	bacteroidetes	bacteroidia	bacteroidales	bacteroidaceae	bacteroides	bacteroides spp.
OTU_648	3	1	0	0	bacteria	proteobacteria	gammaproteobacteria	enterobacteriales	enterobacteriaceae	shigella	shigella flexneri
OTU_649	0	0	0	0	bacteria	firmicutes	clostridia	clostridiales	oscillospiraceae	oscillibacter	oscillibacter spp.
OTU_651	0	0	0	0	bacteria	firmicutes	clostridia	clostridiales	lachnospiraceae	pseudobutyrivibrio	pseudobutyrivibrio spp.
OTU_652	0	0	0	0	bacteria	bacteroidetes	bacteroidia	bacteroidales	bacteroidaceae	bacteroides	bacteroides spp.
OTU_653	0	0	0	0	bacteria	firmicutes	bacilli	bacillales	bacillaceae	anoxybacillus	anoxybacillus flavithermus
OTU_654	0	0	0	0	bacteria	firmicutes	clostridia	clostridiales	ruminococcaceae	ruminococcus	ruminococcus spp.
OTU_655	0	0	0	0	bacteria	actinobacteria	actinobacteria	actinomycetales	micrococcaceae	arthrobacter	arthrobacter spp.
OTU_656	0	0	1	0	bacteria	firmicutes	clostridia	clostridiales	lachnospiraceae	acetitomaculum	acetitomaculum spp.
OTU_657	0	0	0	0	bacteria	tenericutes	mollicutes	anaeroplasmatales	anaeroplasmataceae	anaeroplasma	anaeroplasma spp.
OTU_658	0	0	0	0	bacteria	firmicutes	clostridia	clostridiales	ruminococcaceae	ruminococcus	ruminococcus spp.
OTU_659	0	0	1	0	bacteria	firmicutes	clostridia	clostridiales	lachnospiraceae	anaerostipes	anaerostipes spp.
OTU_660	0	0	0	0	bacteria	firmicutes	bacilli	lactobacillales	lactobacillaceae	lactobacillus	lactobacillus spp.
OTU_661	6	15	2	2	bacteria	firmicutes	clostridia	clostridiales	lachnospiraceae	roseburia	roseburia spp.
OTU_662	0	0	0	0	bacteria	firmicutes	clostridia	clostridiales	ruminococcaceae	anaerotruncus	anaerotruncus colihominis
OTU_663	0	0	0	0	bacteria	firmicutes	erysipelotrichia	erysipelotrichales	erysipelotrichaceae	turicibacter	turicibacter spp.
OTU_664	0	0	0	0	bacteria	firmicutes	clostridia	clostridiales	lachnospiraceae	anaerostipes	anaerostipes spp.
OTU_665	0	0	0	0	bacteria	bacteroidetes	bacteroidia	bacteroidales	bacteroidaceae	bacteroides	bacteroides spp.
OTU_666	1	0	0	0	bacteria	firmicutes	clostridia	clostridiales	oscillospiraceae	oscillibacter	oscillibacter spp.
OTU_667	0	0	0	0	bacteria	firmicutes	bacilli	lactobacillales	aerococcaceae	globicatella	globicatella spp.
OTU_668	0	0	0	0	bacteria	firmicutes	clostridia	clostridiales	christensenellaceae	christensenella	christensenella minuta
OTU_669	0	0	0	0	bacteria	firmicutes	clostridia	clostridiales	lachnospiraceae	roseburia	roseburia spp.
OTU_670	0	0	0	0	bacteria	firmicutes	clostridia	clostridiales	lachnospiraceae	oribacterium	oribacterium spp.
OTU_671	0	0	0	0	bacteria	firmicutes	clostridia	clostridiales	ruminococcaceae	faecalibacterium	faecalibacterium spp.
OTU_672	0	0	0	0	bacteria	firmicutes	clostridia	clostridiales	ruminococcaceae	ruminococcus	ruminococcus spp.
OTU_673	0	0	0	0	bacteria	firmicutes	clostridia	clostridiales	ruminococcaceae	ruminococcus	ruminococcus spp.
OTU_674	0	0	0	0	bacteria	bacteroidetes	bacteroidia	bacteroidales	porphyromonadaceae	barnesiella	barnesiella spp.
OTU_675	0	0	0	0	bacteria	bacteroidetes	bacteroidia	bacteroidales	rikenellaceae	alistipes	alistipes spp.
OTU_676	4	1	0	0	bacteria	firmicutes	erysipelotrichia	erysipelotrichales	erysipelotrichaceae	allobaculum	allobaculum sp
OTU_677	0	0	0	0	bacteria	firmicutes	clostridia	clostridiales	ruminococcaceae	faecalibacterium	faecalibacterium spp.
OTU_678	0	0	1	0	bacteria	firmicutes	bacilli	lactobacillales	lactobacillaceae	lactobacillus	lactobacillus spp.
OTU_679	0	0	0	0	bacteria	firmicutes	clostridia	clostridiales	ruminococcaceae	ruminococcus	ruminococcus spp.
OTU_681	0	0	0	2	bacteria	actinobacteria	actinobacteria	coriobacteriales	coriobacteriaceae	enterorhabdus	enterorhabdus spp.
OTU_682	0	0	0	0	bacteria	firmicutes	bacilli	lactobacillales	lactobacillaceae	lactobacillus	lactobacillus spp.
OTU_683	0	0	0	0	bacteria	firmicutes	clostridia	clostridiales	peptococcaceae	peptococcus	peptococcus spp.
OTU_684	0	0	0	0	bacteria	firmicutes	clostridia	clostridiales	ruminococcaceae	anaerotruncus	anaerotruncus spp.
OTU_685	0	0	0	0	bacteria	fusobacteria	fusobacteriia	fusobacteriales	fusobacteriaceae	fusobacterium	fusobacterium spp.
OTU_686	0	0	0	0	bacteria	firmicutes	bacilli	bacillales	staphylococcaceae	staphylococcus	staphylococcus pseudolugdunensis
OTU_687	0	0	0	0	bacteria	firmicutes	clostridia	clostridiales	lachnospiraceae	roseburia	roseburia spp.
OTU_688	0	0	0	0	bacteria	firmicutes	clostridia	clostridiales	ruminococcaceae	ruminococcus	ruminococcus spp.
OTU_689	0	0	0	0	bacteria	firmicutes	clostridia	clostridiales	lachnospiraceae	pseudobutyrivibrio	pseudobutyrivibrio spp.
OTU_690	0	0	0	0	bacteria	bacteroidetes	bacteroidia	bacteroidales	prevotellaceae	xylanibacter	xylanibacter spp.
OTU_691	0	0	0	0	bacteria	firmicutes	clostridia	clostridiales	oscillospiraceae	oscillibacter	oscillibacter spp.
OTU_692	0	0	0	0	bacteria	fusobacteria	fusobacteriia	fusobacteriales	fusobacteriaceae	fusobacterium	fusobacterium spp.
OTU_693	0	0	0	0	bacteria	firmicutes	clostridia	clostridiales	lachnospiraceae	blautia	blautia spp.
OTU_694	0	0	0	0	bacteria	tenericutes	mollicutes	anaeroplasmatales	anaeroplasmataceae	anaeroplasma	anaeroplasma spp.
OTU_695	0	0	0	0	bacteria	actinobacteria	actinobacteria	actinomycetales	dermatophilaceae	dermatophilus	dermatophilus spp.
OTU_696	0	0	0	0	bacteria	firmicutes	clostridia	clostridiales	ruminococcaceae	anaerotruncus	anaerotruncus spp.
OTU_697	0	0	0	0	bacteria	verrucomicrobia	verrucomicrobiae	verrucomicrobiales	verrucomicrobiaceae	akkermansia	akkermansia spp.
OTU_698	2	0	0	0	bacteria	firmicutes	clostridia	clostridiales	lachnospiraceae	roseburia	roseburia spp.
OTU_699	0	0	0	0	bacteria	firmicutes	erysipelotrichia	erysipelotrichales	erysipelotrichaceae	allobaculum	allobaculum spp.
OTU_700	0	0	0	0	bacteria	firmicutes	clostridia	clostridiales	lachnospiraceae	shuttleworthia	shuttleworthia spp.
OTU_701	0	0	0	0	bacteria	firmicutes	clostridia	clostridiales	ruminococcaceae	faecalibacterium	faecalibacterium spp.
OTU_702	0	0	0	0	bacteria	firmicutes	clostridia	clostridiales	ruminococcaceae	acetanaerobacterium	acetanaerobacterium spp.
OTU_703	0	0	0	1	bacteria	firmicutes	clostridia	clostridiales	peptostreptococcaceae	filifactor	filifactor spp.
OTU_704	0	0	0	0	bacteria	firmicutes	clostridia	clostridiales	ruminococcaceae	ruminococcus	ruminococcus spp.
OTU_705	0	0	0	0	bacteria	actinobacteria	actinobacteria	actinomycetales	micrococcaceae	arthrobacter	arthrobacter spp.
OTU_706	1	0	0	0	bacteria	firmicutes	clostridia	clostridiales	lachnospiraceae	moryella	moryella spp.
OTU_707	0	0	0	0	bacteria	firmicutes	clostridia	clostridiales	lachnospiraceae	blautia	blautia spp.
OTU_708	0	0	0	0	bacteria	firmicutes	clostridia	clostridiales	lachnospiraceae	anaerostipes	anaerostipes spp.
OTU_709	0	0	0	0	bacteria	firmicutes	clostridia	clostridiales	lachnospiraceae	roseburia	roseburia spp.
OTU_711	0	0	0	0	bacteria	actinobacteria	actinobacteria	actinomycetales	micrococcaceae	arthrobacter	arthrobacter spp.
OTU_712	0	0	0	0	bacteria	firmicutes	clostridia	clostridiales	oscillospiraceae	oscillibacter	oscillibacter spp.
OTU_713	0	0	0	0	bacteria	firmicutes	bacilli	lactobacillales	streptococcaceae	streptococcus	streptococcus spp.
OTU_714	0	0	0	0	bacteria	firmicutes	clostridia	clostridiales	ruminococcaceae	anaerotruncus	anaerotruncus spp.
OTU_715	0	0	0	0	bacteria	bacteroidetes	bacteroidia	bacteroidales	prevotellaceae	prevotella	prevotella spp.
OTU_716	5	5	0	3	bacteria	firmicutes	erysipelotrichia	erysipelotrichales	erysipelotrichaceae	allobaculum	allobaculum sp
OTU_717	0	0	0	0	bacteria	firmicutes	bacilli	lactobacillales	lactobacillaceae	lactobacillus	lactobacillus spp.
OTU_718	0	0	0	0	bacteria	firmicutes	clostridia	clostridiales	ruminococcaceae	subdoligranulum	subdoligranulum spp.
OTU_719	2	0	0	9	bacteria	firmicutes	clostridia	clostridiales	lachnospiraceae	blautia	blautia spp.
OTU_720	1	0	0	0	bacteria	firmicutes	clostridia	clostridiales	lachnospiraceae	dorea	dorea spp.
OTU_721	0	0	0	0	bacteria	firmicutes	clostridia	clostridiales	ruminococcaceae	ruminococcus	ruminococcus spp.
OTU_722	0	0	0	0	bacteria	firmicutes	clostridia	clostridiales	clostridiaceae	clostridium	clostridium spp.
OTU_723	0	0	0	1	bacteria	firmicutes	bacilli	bacillales	bacillaceae	geobacillus	geobacillus spp.
OTU_725	0	0	1	0	bacteria	firmicutes	clostridia	clostridiales	lachnospiraceae	blautia	blautia spp.
OTU_726	0	0	0	0	bacteria	firmicutes	clostridia	clostridiales	ruminococcaceae	ruminococcus	ruminococcus spp.
OTU_727	0	0	0	0	bacteria	firmicutes	bacilli	lactobacillales	lactobacillaceae	lactobacillus	lactobacillus spp.
OTU_728	0	0	0	0	bacteria	firmicutes	clostridia	clostridiales	lachnospiraceae	roseburia	roseburia spp.
OTU_729	0	0	0	1	bacteria	firmicutes	clostridia	clostridiales	lachnospiraceae	blautia	blautia spp.
OTU_730	1	0	0	0	bacteria	firmicutes	bacilli	lactobacillales	streptococcaceae	streptococcus	streptococcus hyointestinalis
OTU_731	2	2	0	3	bacteria	firmicutes	clostridia	clostridiales	clostridiaceae	clostridium	clostridium spp.
OTU_732	0	1	0	0	bacteria	firmicutes	clostridia	clostridiales	lachnospiraceae	blautia	ruminococcus gnavus
OTU_733	0	0	0	0	bacteria	firmicutes	clostridia	clostridiales	ruminococcaceae	ruminococcus	ruminococcus spp.
OTU_734	0	0	0	0	bacteria	bacteroidetes	bacteroidia	bacteroidales	porphyromonadaceae	barnesiella	barnesiella spp.
OTU_735	0	0	0	0	bacteria	firmicutes	clostridia	clostridiales	lachnospiraceae	roseburia	roseburia spp.
OTU_736	0	0	0	0	bacteria	firmicutes	bacilli	lactobacillales	lactobacillaceae	lactobacillus	lactobacillus intestinalis
OTU_737	0	0	0	0	bacteria	firmicutes	clostridia	clostridiales	oscillospiraceae	oscillibacter	oscillibacter spp.
OTU_738	2	0	1	615	bacteria	firmicutes	clostridia	clostridiales	lachnospiraceae	blautia	blautia spp.
OTU_739	0	0	0	0	bacteria	firmicutes	erysipelotrichia	erysipelotrichales	erysipelotrichaceae	turicibacter	turicibacter spp.
OTU_740	0	0	0	0	bacteria	firmicutes	clostridia	clostridiales	ruminococcaceae	anaerotruncus	anaerotruncus spp.
OTU_741	0	0	0	0	bacteria	bacteroidetes	bacteroidia	bacteroidales	bacteroidaceae	bacteroides	bacteroides spp.
OTU_742	0	0	0	0	bacteria	firmicutes	clostridia	clostridiales	ruminococcaceae	faecalibacterium	faecalibacterium spp.
OTU_743	0	0	0	0	bacteria	firmicutes	clostridia	clostridiales	ruminococcaceae	ruminococcus	ruminococcus spp.
OTU_744	2	2	0	0	bacteria	firmicutes	erysipelotrichia	erysipelotrichales	erysipelotrichaceae	allobaculum	allobaculum sp
OTU_745	0	0	0	1	bacteria	firmicutes	clostridia	clostridiales	lachnospiraceae	roseburia	roseburia spp.
OTU_746	0	0	0	0	bacteria	firmicutes	clostridia	clostridiales	ruminococcaceae	ruminococcus	ruminococcus spp.
OTU_747	0	0	0	0	bacteria	firmicutes	clostridia	clostridiales	lachnospiraceae	roseburia	roseburia spp.
OTU_748	0	0	0	0	bacteria	firmicutes	clostridia	clostridiales	ruminococcaceae	ruminococcus	ruminococcus spp.
OTU_749	0	1	0	0	bacteria	firmicutes	clostridia	clostridiales	lachnospiraceae	blautia	blautia spp.
OTU_750	0	5	0	0	bacteria	firmicutes	clostridia	clostridiales	lachnospiraceae	roseburia	roseburia spp.
OTU_751	0	0	0	0	bacteria	firmicutes	erysipelotrichia	erysipelotrichales	erysipelotrichaceae	allobaculum	allobaculum spp.
OTU_752	0	0	0	0	bacteria	bacteroidetes	bacteroidia	bacteroidales	porphyromonadaceae	odoribacter	odoribacter spp.
OTU_753	0	1	0	0	bacteria	firmicutes	bacilli	lactobacillales	streptococcaceae	streptococcus	streptococcus spp.
OTU_754	0	4	6	0	bacteria	bacteroidetes	bacteroidia	bacteroidales	prevotellaceae	xylanibacter	xylanibacter spp.
OTU_755	0	0	0	0	bacteria	firmicutes	erysipelotrichia	erysipelotrichales	erysipelotrichaceae	allobaculum	allobaculum spp.
OTU_756	0	0	0	0	bacteria	firmicutes	bacilli	bacillales	bacillaceae	geobacillus	geobacillus spp.
OTU_757	0	5	0	0	bacteria	firmicutes	clostridia	clostridiales	lachnospiraceae	blautia	blautia spp.
OTU_758	0	0	0	0	bacteria	firmicutes	clostridia	clostridiales	lachnospiraceae	pseudobutyrivibrio	pseudobutyrivibrio spp.
OTU_759	0	0	0	0	bacteria	firmicutes	clostridia	clostridiales	ruminococcaceae	ruminococcus	ruminococcus spp.
OTU_760	0	0	0	0	bacteria	firmicutes	clostridia	clostridiales	lachnospiraceae	blautia	blautia spp.
OTU_761	0	0	0	0	bacteria	firmicutes	erysipelotrichia	erysipelotrichales	erysipelotrichaceae	turicibacter	turicibacter spp.
OTU_762	0	0	0	0	bacteria	firmicutes	clostridia	clostridiales	lachnospiraceae	coprococcus	coprococcus spp.
OTU_763	0	0	0	0	bacteria	firmicutes	bacilli	lactobacillales	lactobacillaceae	lactobacillus	lactobacillus vaginalis
OTU_764	32	10	2	3	bacteria	firmicutes	erysipelotrichia	erysipelotrichales	erysipelotrichaceae	allobaculum	allobaculum spp.
OTU_765	0	0	3	0	bacteria	proteobacteria	alphaproteobacteria	caulobacterales	caulobacteraceae	caulobacter	caulobacter vibrioides
OTU_766	0	0	0	0	bacteria	firmicutes	clostridia	clostridiales	lachnospiraceae	roseburia	roseburia spp.
OTU_767	18	3	0	6	bacteria	firmicutes	erysipelotrichia	erysipelotrichales	erysipelotrichaceae	allobaculum	allobaculum spp.
OTU_768	1	13	2	0	bacteria	firmicutes	erysipelotrichia	erysipelotrichales	erysipelotrichaceae	allobaculum	allobaculum spp.
OTU_769	0	1	2	0	bacteria	firmicutes	clostridia	clostridiales	lachnospiraceae	roseburia	roseburia spp.
OTU_770	0	0	0	2	bacteria	firmicutes	clostridia	clostridiales	lachnospiraceae	blautia	blautia spp.
OTU_772	0	0	0	0	bacteria	firmicutes	clostridia	clostridiales	clostridiales	flavonifractor	flavonifractor spp.
OTU_773	0	0	0	0	bacteria	bacteroidetes	bacteroidia	bacteroidales	porphyromonadaceae	barnesiella	barnesiella spp.
OTU_774	0	0	0	0	bacteria	firmicutes	clostridia	clostridiales	clostridiaceae	clostridium	clostridium spp.
OTU_775	0	0	0	1	bacteria	firmicutes	clostridia	clostridiales	ruminococcaceae	ruminococcus	ruminococcus spp.
OTU_776	0	0	0	1	bacteria	firmicutes	clostridia	clostridiales	ruminococcaceae	faecalibacterium	faecalibacterium spp.
OTU_777	0	0	0	0	bacteria	firmicutes	clostridia	clostridiales	lachnospiraceae	blautia	blautia spp.
OTU_778	0	0	0	0	bacteria	firmicutes	clostridia	clostridiales	lachnospiraceae	blautia	blautia spp.
OTU_779	0	0	0	0	bacteria	firmicutes	clostridia	clostridiales	ruminococcaceae	subdoligranulum	subdoligranulum spp.
OTU_781	0	0	0	0	bacteria	firmicutes	clostridia	clostridiales	oscillospiraceae	oscillibacter	oscillibacter spp.
OTU_783	0	0	1	0	bacteria	firmicutes	bacilli	bacillales	staphylococcaceae	staphylococcus	staphylococcus hominis
OTU_784	0	0	0	0	bacteria	firmicutes	erysipelotrichia	erysipelotrichales	erysipelotrichaceae	allobaculum	allobaculum spp.
OTU_785	0	0	0	0	bacteria	firmicutes	bacilli	lactobacillales	lactobacillaceae	lactobacillus	lactobacillus spp.
OTU_786	0	0	2	0	bacteria	firmicutes	clostridia	clostridiales	lachnospiraceae	coprococcus	coprococcus spp.
OTU_787	0	0	0	0	bacteria	firmicutes	clostridia	clostridiales	lachnospiraceae	blautia	blautia spp.
OTU_788	0	0	0	0	bacteria	firmicutes	clostridia	clostridiales	ruminococcaceae	ruminococcus	ruminococcus spp.
OTU_789	3	0	1	2	bacteria	firmicutes	erysipelotrichia	erysipelotrichales	erysipelotrichaceae	allobaculum	allobaculum sp
OTU_790	0	0	0	0	bacteria	firmicutes	bacilli	bacillales	bacillales	dehalobacterium	dehalobacterium spp.
OTU_791	0	0	0	0	bacteria	firmicutes	clostridia	clostridiales	lachnospiraceae	lachnoclostridium	clostridium phytofermentans
OTU_792	3	2	6	1	bacteria	proteobacteria	gammaproteobacteria	enterobacteriales	enterobacteriaceae	escherichia	escherichia fergusonii
OTU_793	0	0	0	5	bacteria	firmicutes	clostridia	clostridiales	ruminococcaceae	ruminococcus	ruminococcus spp.
OTU_794	0	0	0	0	bacteria	firmicutes	erysipelotrichia	erysipelotrichales	erysipelotrichaceae	holdemania	holdemania spp.
OTU_795	0	0	0	0	bacteria	tenericutes	mollicutes	anaeroplasmatales	anaeroplasmataceae	anaeroplasma	anaeroplasma spp.
OTU_796	0	0	0	0	bacteria	firmicutes	clostridia	clostridiales	lachnospiraceae	roseburia	roseburia spp.
OTU_797	0	0	0	0	bacteria	firmicutes	clostridia	clostridiales	lachnospiraceae	pseudobutyrivibrio	pseudobutyrivibrio spp.
OTU_798	3	2	2	1	bacteria	actinobacteria	actinobacteria	bifidobacteriales	bifidobacteriaceae	bifidobacterium	bifidobacterium pseudolongum
OTU_799	3	0	0	4	bacteria	bacteroidetes	bacteroidia	bacteroidales	porphyromonadaceae	barnesiella	barnesiella spp.
OTU_800	1	1	0	0	bacteria	firmicutes	erysipelotrichia	erysipelotrichales	erysipelotrichaceae	allobaculum	allobaculum sp
OTU_801	0	1	0	0	bacteria	firmicutes	clostridia	clostridiales	lachnospiraceae	marvinbryantia	marvinbryantia spp.
OTU_802	0	0	0	0	bacteria	firmicutes	clostridia	clostridiales	oscillospiraceae	oscillibacter	oscillibacter spp.
OTU_803	0	0	1	0	bacteria	bacteroidetes	bacteroidia	bacteroidales	porphyromonadaceae	odoribacter	odoribacter spp.
OTU_804	0	0	0	0	bacteria	firmicutes	erysipelotrichia	erysipelotrichales	erysipelotrichaceae	turicibacter	turicibacter spp.
OTU_805	0	0	0	0	bacteria	firmicutes	clostridia	clostridiales	ruminococcaceae	anaerotruncus	anaerotruncus spp.
OTU_806	0	0	0	0	bacteria	bacteroidetes	bacteroidia	bacteroidales	porphyromonadaceae	barnesiella	barnesiella spp.
OTU_808	0	0	0	0	bacteria	firmicutes	clostridia	clostridiales	ruminococcaceae	papillibacter	papillibacter spp.
OTU_809	0	5	1	1	bacteria	firmicutes	erysipelotrichia	erysipelotrichales	erysipelotrichaceae	allobaculum	allobaculum spp.
OTU_810	0	6	1	0	bacteria	firmicutes	clostridia	clostridiales	lachnospiraceae	roseburia	roseburia spp.
OTU_813	0	0	3	1	bacteria	firmicutes	clostridia	clostridiales	ruminococcaceae	ruminococcus	ruminococcus spp.
OTU_814	5	3	1	1	bacteria	firmicutes	clostridia	clostridiales	ruminococcaceae	ruminococcus	ruminococcus spp.
OTU_815	0	0	0	0	bacteria	firmicutes	erysipelotrichia	erysipelotrichales	erysipelotrichaceae	allobaculum	allobaculum spp.
OTU_816	0	2	0	2	bacteria	firmicutes	clostridia	clostridiales	lachnospiraceae	blautia	blautia producta
OTU_817	2	1	0	2	bacteria	firmicutes	bacilli	lactobacillales	lactobacillaceae	lactobacillus	lactobacillus spp.
OTU_818	0	0	0	0	bacteria	firmicutes	clostridia	clostridiales	ruminococcaceae	ruminococcus	ruminococcus spp.
OTU_819	0	0	0	0	bacteria	firmicutes	clostridia	clostridiales	lachnospiraceae	roseburia	roseburia spp.
OTU_820	1	1	0	1	bacteria	firmicutes	bacilli	lactobacillales	streptococcaceae	streptococcus	streptococcus hyointestinalis
OTU_821	0	1	0	0	bacteria	firmicutes	clostridia	clostridiales	ruminococcaceae	ruminococcus	ruminococcus spp.
OTU_822	0	0	0	0	bacteria	firmicutes	clostridia	clostridiales	lachnospiraceae	roseburia	roseburia spp.
OTU_823	0	0	0	0	bacteria	firmicutes	erysipelotrichia	erysipelotrichales	erysipelotrichaceae	allobaculum	allobaculum spp.
OTU_824	1	11	0	4	bacteria	firmicutes	erysipelotrichia	erysipelotrichales	erysipelotrichaceae	allobaculum	allobaculum spp.
OTU_825	0	0	0	0	bacteria	firmicutes	clostridia	clostridiales	ruminococcaceae	ruminococcus	ruminococcus spp.
OTU_826	0	0	0	0	bacteria	firmicutes	clostridia	clostridiales	ruminococcaceae	ruminiclostridium	clostridium leptum
OTU_827	0	0	0	0	bacteria	firmicutes	bacilli	lactobacillales	lactobacillaceae	lactobacillus	lactobacillus spp.
OTU_828	0	0	0	0	bacteria	firmicutes	clostridia	clostridiales	lachnospiraceae	roseburia	roseburia spp.
OTU_829	0	0	0	0	bacteria	firmicutes	clostridia	clostridiales	ruminococcaceae	papillibacter	papillibacter spp.
OTU_830	0	1	0	0	bacteria	actinobacteria	actinobacteria	bifidobacteriales	bifidobacteriaceae	bifidobacterium	bifidobacterium animalis
OTU_832	0	4	0	7	bacteria	firmicutes	bacilli	lactobacillales	streptococcaceae	streptococcus	streptococcus hyointestinalis
OTU_834	0	0	0	0	bacteria	firmicutes	clostridia	clostridiales	oscillospiraceae	oscillibacter	oscillibacter spp.
OTU_835	0	0	0	0	bacteria	firmicutes	bacilli	lactobacillales	lactobacillaceae	lactobacillus	lactobacillus reuteri
OTU_836	3	0	0	0	bacteria	firmicutes	bacilli	lactobacillales	lactobacillaceae	lactobacillus	lactobacillus spp.
OTU_837	0	1	0	0	bacteria	firmicutes	bacilli	lactobacillales	lactobacillaceae	lactobacillus	lactobacillus spp.
OTU_838	0	0	0	0	bacteria	firmicutes	bacilli	lactobacillales	lactobacillaceae	lactobacillus	lactobacillus spp.
OTU_839	0	0	0	0	bacteria	bacteroidetes	bacteroidia	bacteroidales	prevotellaceae	prevotella	prevotella spp.
OTU_840	0	0	0	0	bacteria	bacteroidetes	bacteroidia	bacteroidales	prevotellaceae	paraprevotella	paraprevotella spp.
OTU_841	0	0	0	0	bacteria	firmicutes	clostridia	clostridiales	ruminococcaceae	ruminococcus	ruminococcus spp.
OTU_842	0	1	0	0	bacteria	firmicutes	clostridia	clostridiales	lachnospiraceae	blautia	ruminococcus gnavus
OTU_843	0	1	0	0	bacteria	firmicutes	erysipelotrichia	erysipelotrichales	erysipelotrichaceae	turicibacter	turicibacter spp.
OTU_844	0	0	0	0	bacteria	firmicutes	clostridia	clostridiales	ruminococcaceae	ruminococcus	ruminococcus spp.
OTU_845	0	0	0	0	bacteria	firmicutes	clostridia	clostridiales	lachnospiraceae	coprococcus	coprococcus spp.
OTU_846	0	0	0	0	bacteria	firmicutes	clostridia	clostridiales	lachnospiraceae	blautia	blautia spp.
OTU_847	0	1	0	0	bacteria	firmicutes	bacilli	lactobacillales	aerococcaceae	globicatella	globicatella spp.
OTU_848	0	0	0	0	bacteria	firmicutes	clostridia	clostridiales	lachnospiraceae	blautia	ruminococcus gnavus
OTU_849	0	0	0	0	bacteria	firmicutes	clostridia	clostridiales	oscillospiraceae	oscillibacter	oscillibacter spp.
OTU_850	0	0	0	0	bacteria	firmicutes	bacilli	lactobacillales	lactobacillaceae	lactobacillus	lactobacillus spp.
OTU_851	1	0	0	0	bacteria	firmicutes	bacilli	lactobacillales	streptococcaceae	streptococcus	streptococcus sanguinis
OTU_852	0	0	0	0	bacteria	firmicutes	clostridia	clostridiales	lachnospiraceae	roseburia	roseburia spp.
OTU_853	0	0	0	0	bacteria	actinobacteria	actinobacteria	actinomycetales	corynebacteriaceae	corynebacterium	corynebacterium spp.
OTU_854	0	1	0	5	bacteria	firmicutes	clostridia	clostridiales	lachnospiraceae	blautia	blautia spp.
OTU_855	0	0	0	0	bacteria	firmicutes	clostridia	clostridiales	lachnospiraceae	coprococcus	coprococcus spp.
OTU_856	0	1	10	0	bacteria	firmicutes	clostridia	clostridiales	clostridiaceae	clostridium	clostridium spp.
OTU_857	58	3	3	1	bacteria	firmicutes	erysipelotrichia	erysipelotrichales	erysipelotrichaceae	allobaculum	allobaculum spp.
OTU_858	0	0	0	0	bacteria	firmicutes	bacilli	lactobacillales	streptococcaceae	streptococcus	streptococcus thermophilus
OTU_859	0	0	0	0	bacteria	firmicutes	erysipelotrichia	erysipelotrichales	erysipelotrichaceae	allobaculum	allobaculum spp.
OTU_860	0	1	0	0	bacteria	firmicutes	bacilli	lactobacillales	lactobacillaceae	lactobacillus	lactobacillus spp.
OTU_862	0	1	0	0	bacteria	firmicutes	bacilli	lactobacillales	lactobacillaceae	lactobacillus	lactobacillus murinus
OTU_863	0	0	0	0	bacteria	firmicutes	clostridia	clostridiales	ruminococcaceae	ruminococcus	ruminococcus spp.
OTU_864	0	0	0	0	bacteria	firmicutes	erysipelotrichia	erysipelotrichales	erysipelotrichaceae	turicibacter	turicibacter spp.
OTU_865	0	0	0	0	bacteria	tenericutes	mollicutes	anaeroplasmatales	anaeroplasmataceae	anaeroplasma	anaeroplasma spp.
OTU_866	0	0	0	0	bacteria	firmicutes	clostridia	clostridiales	ruminococcaceae	faecalibacterium	faecalibacterium spp.
OTU_867	0	0	0	0	bacteria	firmicutes	clostridia	clostridiales	lachnospiraceae	roseburia	roseburia spp.
OTU_868	0	0	0	0	bacteria	firmicutes	clostridia	clostridiales	clostridiales	flavonifractor	clostridium orbiscindens
OTU_869	19	26	2	34	bacteria	firmicutes	bacilli	lactobacillales	streptococcaceae	streptococcus	streptococcus hyointestinalis
OTU_870	0	0	0	1	bacteria	firmicutes	clostridia	clostridiales	lachnospiraceae	lachnoclostridium	clostridium bolteae
OTU_871	0	0	0	0	bacteria	firmicutes	clostridia	clostridiales	ruminococcaceae	faecalibacterium	faecalibacterium spp.
OTU_873	0	0	1	0	bacteria	actinobacteria	actinobacteria	actinomycetales	mycobacteriaceae	mycobacterium	mycobacterium chelonae
OTU_874	0	0	0	1	bacteria	firmicutes	clostridia	clostridiales	lachnospiraceae	roseburia	roseburia spp.
OTU_875	0	0	0	0	bacteria	firmicutes	clostridia	clostridiales	lachnospiraceae	roseburia	roseburia spp.
OTU_876	0	0	0	0	bacteria	bacteroidetes	bacteroidia	bacteroidales	porphyromonadaceae	barnesiella	barnesiella spp.
OTU_878	0	0	0	0	bacteria	firmicutes	erysipelotrichia	erysipelotrichales	erysipelotrichaceae	allobaculum	allobaculum spp.
OTU_879	10	13	1	0	bacteria	firmicutes	erysipelotrichia	erysipelotrichales	erysipelotrichaceae	allobaculum	allobaculum sp
OTU_880	0	0	0	0	bacteria	proteobacteria	gammaproteobacteria	enterobacteriales	enterobacteriaceae	escherichia_shigella	escherichia_shigella spp.
OTU_881	0	0	0	0	bacteria	firmicutes	clostridia	clostridiales	lachnospiraceae	roseburia	roseburia spp.
OTU_882	0	0	0	0	bacteria	firmicutes	bacilli	lactobacillales	lactobacillaceae	lactobacillus	lactobacillus spp.
OTU_883	0	0	0	0	bacteria	firmicutes	clostridia	clostridiales	ruminococcaceae	faecalibacterium	faecalibacterium spp.
OTU_884	0	0	0	1	bacteria	firmicutes	clostridia	clostridiales	ruminococcaceae	ruminococcus	ruminococcus spp.
OTU_885	0	0	0	0	bacteria	tenericutes	mollicutes	anaeroplasmatales	anaeroplasmataceae	anaeroplasma	anaeroplasma spp.
OTU_886	0	0	0	0	bacteria	bacteroidetes	bacteroidia	bacteroidales	prevotellaceae	prevotella	prevotella spp.
OTU_887	15	0	1	0	bacteria	firmicutes	clostridia	clostridiales	peptostreptococcaceae	peptoclostridium	clostridium bifermentans
OTU_888	0	0	0	0	bacteria	firmicutes	clostridia	clostridiales	lachnospiraceae	roseburia	roseburia spp.
OTU_889	0	1	0	0	bacteria	firmicutes	bacilli	lactobacillales	carnobacteriaceae	granulicatella	granulicatella adiacens
OTU_890	0	0	0	1	bacteria	firmicutes	bacilli	lactobacillales	lactobacillaceae	lactobacillus	lactobacillus spp.
OTU_891	0	0	0	0	bacteria	firmicutes	clostridia	clostridiales	lachnospiraceae	blautia	blautia spp.
OTU_892	0	0	0	0	bacteria	firmicutes	clostridia	clostridiales	lachnospiraceae	anaerostipes	anaerostipes spp.
OTU_893	0	0	0	0	bacteria	firmicutes	clostridia	clostridiales	lachnospiraceae	dorea	dorea spp.
OTU_894	0	0	0	0	bacteria	firmicutes	clostridia	clostridiales	ruminococcaceae	ruminococcus	ruminococcus spp.
OTU_895	4	0	0	0	bacteria	firmicutes	clostridia	clostridiales	ruminococcaceae	ruminococcus	ruminococcus spp.
OTU_896	0	0	0	0	bacteria	firmicutes	bacilli	lactobacillales	lactobacillaceae	lactobacillus	lactobacillus spp.
OTU_897	0	0	0	0	bacteria	firmicutes	clostridia	clostridiales	ruminococcaceae	ruminococcus	ruminococcus spp.
OTU_898	161	2	4	749	bacteria	firmicutes	clostridia	clostridiales	lachnospiraceae	blautia	blautia spp.
OTU_899	10	9	3	0	bacteria	firmicutes	bacilli	lactobacillales	lactobacillaceae	lactobacillus	lactobacillus murinus
OTU_900	0	0	0	1	bacteria	firmicutes	clostridia	clostridiales	ruminococcaceae	oscillospira	oscillospira spp.
OTU_901	0	0	0	0	bacteria	firmicutes	erysipelotrichia	erysipelotrichales	erysipelotrichaceae	allobaculum	allobaculum spp.
OTU_902	0	0	0	0	bacteria	firmicutes	clostridia	clostridiales	lachnospiraceae	roseburia	roseburia spp.
OTU_903	0	0	0	0	bacteria	bacteroidetes	bacteroidia	bacteroidales	porphyromonadaceae	barnesiella	barnesiella spp.
OTU_904	0	0	0	0	bacteria	firmicutes	clostridia	clostridiales	ruminococcaceae	ruminococcus	ruminococcus spp.
OTU_905	0	0	0	0	bacteria	bacteroidetes	bacteroidia	bacteroidales	porphyromonadaceae	barnesiella	barnesiella spp.
OTU_906	0	0	0	0	bacteria	firmicutes	clostridia	clostridiales	clostridiaceae	clostridium	clostridium spp.
OTU_908	6	3	0	0	bacteria	firmicutes	bacilli	lactobacillales	lactobacillaceae	lactobacillus	lactobacillus spp.
OTU_909	0	0	0	0	bacteria	firmicutes	erysipelotrichia	erysipelotrichales	erysipelotrichaceae	allobaculum	allobaculum spp.
OTU_910	0	0	0	0	bacteria	firmicutes	bacilli	lactobacillales	lactobacillaceae	lactobacillus	lactobacillus spp.
OTU_911	1	0	1	0	bacteria	firmicutes	erysipelotrichia	erysipelotrichales	erysipelotrichaceae	allobaculum	allobaculum spp.
OTU_912	0	0	0	0	bacteria	firmicutes	bacilli	lactobacillales	lactobacillaceae	lactobacillus	lactobacillus spp.
OTU_913	0	0	0	0	bacteria	firmicutes	clostridia	clostridiales	lachnospiraceae	roseburia	roseburia spp.
OTU_914	0	1	0	3	bacteria	actinobacteria	actinobacteria	bifidobacteriales	bifidobacteriaceae	bifidobacterium	bifidobacterium pseudolongum
OTU_915	0	0	0	0	bacteria	bacteroidetes	bacteroidia	bacteroidales	porphyromonadaceae	barnesiella	barnesiella spp.
OTU_916	0	2	0	0	bacteria	firmicutes	clostridia	clostridiales	oscillospiraceae	oscillibacter	oscillibacter spp.
OTU_917	0	0	0	0	bacteria	bacteroidetes	bacteroidia	bacteroidales	porphyromonadaceae	barnesiella	barnesiella spp.
OTU_918	0	0	0	0	bacteria	firmicutes	clostridia	clostridiales	ruminococcaceae	ruminococcus	ruminococcus spp.
OTU_919	0	0	0	0	bacteria	actinobacteria	actinobacteria	coriobacteriales	coriobacteriaceae	enterorhabdus	enterorhabdus spp.
OTU_920	0	0	0	0	bacteria	firmicutes	clostridia	clostridiales	ruminococcaceae	papillibacter	papillibacter spp.
OTU_921	2	1	0	1	bacteria	firmicutes	clostridia	clostridiales	ruminococcaceae	ruminococcus	ruminococcus spp.
OTU_922	0	0	0	0	bacteria	firmicutes	clostridia	clostridiales	lachnospiraceae	blautia	blautia spp.
OTU_923	0	0	0	0	bacteria	bacteroidetes	bacteroidia	bacteroidales	prevotellaceae	paraprevotella	paraprevotella spp.
OTU_924	0	0	0	0	bacteria	firmicutes	clostridia	clostridiales	lachnospiraceae	acetitomaculum	acetitomaculum spp.
OTU_925	2	0	1	1	bacteria	actinobacteria	actinobacteria	actinomycetales	micrococcaceae	arthrobacter	arthrobacter spp.
OTU_926	0	1	0	0	bacteria	firmicutes	erysipelotrichia	erysipelotrichales	erysipelotrichaceae	allobaculum	allobaculum spp.
OTU_927	0	0	0	1	bacteria	firmicutes	clostridia	clostridiales	lachnospiraceae	blautia	blautia producta
OTU_928	0	0	0	0	bacteria	proteobacteria	gammaproteobacteria	pseudomonadales	moraxellaceae	acinetobacter	acinetobacter spp.
OTU_929	0	0	0	0	bacteria	firmicutes	clostridia	clostridiales	christensenellaceae	christensenella	christensenella spp.
OTU_930	0	0	0	0	bacteria	bacteroidetes	bacteroidia	bacteroidales	bacteroidaceae	bacteroides	bacteroides spp.
OTU_931	0	0	0	0	bacteria	firmicutes	bacilli	lactobacillales	lactobacillaceae	lactobacillus	lactobacillus spp.
OTU_932	0	0	0	0	bacteria	firmicutes	clostridia	clostridiales	lachnospiraceae	dorea	dorea spp.
OTU_933	0	0	0	0	bacteria	firmicutes	clostridia	clostridiales	lachnospiraceae	roseburia	roseburia spp.
OTU_934	0	0	0	0	bacteria	bacteroidetes	bacteroidia	bacteroidales	bacteroidaceae	bacteroides	bacteroides spp.
OTU_935	0	0	0	0	bacteria	firmicutes	clostridia	clostridiales	lachnospiraceae	roseburia	roseburia spp.
OTU_937	0	0	0	1	bacteria	firmicutes	clostridia	clostridiales	lachnospiraceae	blautia	blautia spp.
OTU_938	0	0	0	0	bacteria	firmicutes	clostridia	clostridiales	ruminococcaceae	faecalibacterium	faecalibacterium spp.
OTU_939	2	0	0	0	bacteria	firmicutes	clostridia	clostridiales	lachnospiraceae	blautia	blautia spp.
OTU_940	0	0	0	0	bacteria	firmicutes	clostridia	clostridiales	lachnospiraceae	blautia	blautia spp.
OTU_941	0	0	0	0	bacteria	firmicutes	clostridia	clostridiales	ruminococcaceae	ruminococcus	ruminococcus spp.
OTU_942	0	1	0	0	bacteria	firmicutes	clostridia	clostridiales	ruminococcaceae	ruminococcus	ruminococcus spp.
OTU_943	72	25	14	6	bacteria	firmicutes	erysipelotrichia	erysipelotrichales	erysipelotrichaceae	allobaculum	allobaculum spp.
OTU_946	0	0	0	0	bacteria	firmicutes	clostridia	clostridiales	lachnospiraceae	blautia	blautia spp.
OTU_947	0	0	0	0	bacteria	firmicutes	bacilli	bacillales	bacillaceae	bacillus	bacillus thermoamylovorans
OTU_948	0	0	0	0	bacteria	firmicutes	bacilli	lactobacillales	lactobacillaceae	lactobacillus	lactobacillus spp.
OTU_949	0	0	0	0	bacteria	firmicutes	bacilli	bacillales	bacillales	dehalobacterium	dehalobacterium spp.
OTU_950	0	0	0	0	bacteria	firmicutes	erysipelotrichia	erysipelotrichales	erysipelotrichaceae	allobaculum	allobaculum spp.
OTU_951	1	3	0	0	bacteria	firmicutes	erysipelotrichia	erysipelotrichales	erysipelotrichaceae	allobaculum	allobaculum spp.
OTU_952	0	0	0	0	bacteria	bacteroidetes	bacteroidia	bacteroidales	porphyromonadaceae	barnesiella	barnesiella spp.
OTU_953	0	0	0	0	bacteria	firmicutes	clostridia	clostridiales	ruminococcaceae	anaerotruncus	anaerotruncus spp.
OTU_954	0	0	0	0	bacteria	firmicutes	bacilli	lactobacillales	streptococcaceae	streptococcus	streptococcus sanguinis
OTU_955	0	0	0	0	bacteria	bacteroidetes	bacteroidia	bacteroidales	prevotellaceae	prevotella	prevotella spp.
OTU_956	0	0	0	0	bacteria	firmicutes	clostridia	clostridiales	ruminococcaceae	ruminococcus	ruminococcus spp.
OTU_957	0	0	0	0	bacteria	bacteroidetes	bacteroidia	bacteroidales	porphyromonadaceae	barnesiella	barnesiella spp.
OTU_959	0	0	0	1	bacteria	firmicutes	erysipelotrichia	erysipelotrichales	erysipelotrichaceae	allobaculum	allobaculum spp.
OTU_961	33	17	3	2	bacteria	firmicutes	bacilli	lactobacillales	lactobacillaceae	lactobacillus	lactobacillus spp.
OTU_962	0	0	0	0	bacteria	firmicutes	clostridia	clostridiales	ruminococcaceae	faecalibacterium	faecalibacterium spp.
OTU_963	0	0	0	0	bacteria	actinobacteria	actinobacteria	actinomycetales	dermatophilaceae	dermatophilus	dermatophilus spp.
OTU_964	0	0	0	0	bacteria	bacteroidetes	bacteroidia	bacteroidales	porphyromonadaceae	barnesiella	barnesiella spp.
OTU_965	0	0	0	0	bacteria	firmicutes	erysipelotrichia	erysipelotrichales	erysipelotrichaceae	allobaculum	allobaculum spp.
OTU_966	0	1	0	0	bacteria	firmicutes	clostridia	clostridiales	lachnospiraceae	anaerostipes	anaerostipes spp.
OTU_967	0	0	0	0	bacteria	tenericutes	mollicutes	anaeroplasmatales	anaeroplasmataceae	anaeroplasma	anaeroplasma spp.
OTU_968	0	0	0	0	bacteria	firmicutes	clostridia	clostridiales	ruminococcaceae	ruminococcus	ruminococcus spp.
OTU_969	0	0	0	0	bacteria	firmicutes	clostridia	clostridiales	lachnospiraceae	roseburia	roseburia spp.
OTU_970	1	0	0	0	bacteria	firmicutes	erysipelotrichia	erysipelotrichales	erysipelotrichaceae	holdemania	holdemania spp.
OTU_971	0	0	0	0	bacteria	firmicutes	clostridia	clostridiales	lachnospiraceae	coprococcus	coprococcus spp.
OTU_972	0	0	0	0	bacteria	firmicutes	clostridia	clostridiales	lachnospiraceae	tyzzerella	clostridium colinum
OTU_973	0	0	0	0	bacteria	firmicutes	clostridia	clostridiales	lachnospiraceae	roseburia	roseburia spp.
OTU_974	0	0	0	0	bacteria	proteobacteria	epsilonproteobacteria	campylobacterales	campylobacteraceae	arcobacter	arcobacter spp.
OTU_975	0	0	0	0	bacteria	actinobacteria	actinobacteria	actinomycetales	micrococcaceae	arthrobacter	arthrobacter spp.
OTU_976	0	0	0	0	bacteria	firmicutes	clostridia	clostridiales	ruminococcaceae	acetanaerobacterium	acetanaerobacterium spp.
OTU_977	0	0	0	0	bacteria	firmicutes	clostridia	clostridiales	ruminococcaceae	papillibacter	papillibacter spp.
OTU_978	0	0	0	0	bacteria	bacteroidetes	bacteroidia	bacteroidales	prevotellaceae	prevotella	prevotella spp.
OTU_979	0	0	0	0	bacteria	firmicutes	clostridia	clostridiales	lachnospiraceae	coprococcus	coprococcus eutactus
OTU_980	0	0	0	0	bacteria	firmicutes	clostridia	clostridiales	lachnospiraceae	roseburia	roseburia spp.
OTU_982	0	0	0	0	bacteria	firmicutes	clostridia	clostridiales	ruminococcaceae	anaerotruncus	anaerotruncus spp.
OTU_983	0	0	0	1	bacteria	bacteroidetes	bacteroidia	bacteroidales	prevotellaceae	prevotella	prevotella spp.
OTU_984	0	0	0	0	bacteria	firmicutes	clostridia	clostridiales	lachnospiraceae	blautia	blautia spp.
OTU_985	0	0	0	0	bacteria	firmicutes	clostridia	clostridiales	lachnospiraceae	roseburia	roseburia spp.
OTU_986	0	0	0	0	bacteria	firmicutes	clostridia	clostridiales	ruminococcaceae	faecalibacterium	faecalibacterium spp.
OTU_987	0	0	0	0	bacteria	tenericutes	mollicutes	anaeroplasmatales	anaeroplasmataceae	anaeroplasma	anaeroplasma spp.
OTU_988	0	0	0	0	bacteria	firmicutes	clostridia	clostridiales	lachnospiraceae	blautia	blautia spp.
OTU_989	0	0	0	0	bacteria	firmicutes	clostridia	clostridiales	lachnospiraceae	anaerostipes	anaerostipes spp.
OTU_990	0	0	0	0	bacteria	tenericutes	mollicutes	anaeroplasmatales	anaeroplasmataceae	anaeroplasma	anaeroplasma spp.
OTU_991	0	0	0	1	bacteria	firmicutes	clostridia	clostridiales	ruminococcaceae	anaerofilum	anaerofilum spp.
OTU_993	0	0	0	0	bacteria	verrucomicrobia	verrucomicrobiae	verrucomicrobiales	verrucomicrobiaceae	akkermansia	akkermansia spp.
OTU_995	1	0	0	0	bacteria	firmicutes	bacilli	lactobacillales	streptococcaceae	streptococcus	streptococcus hyointestinalis
OTU_996	0	0	0	0	bacteria	firmicutes	clostridia	clostridiales	lachnospiraceae	roseburia	roseburia spp.
OTU_997	0	0	0	0	bacteria	firmicutes	bacilli	lactobacillales	lactobacillaceae	lactobacillus	lactobacillus spp.
OTU_998	0	0	0	0	bacteria	firmicutes	clostridia	clostridiales	ruminococcaceae	ruminococcus	ruminococcus spp.
OTU_999	0	0	1	0	bacteria	firmicutes	clostridia	clostridiales	lachnospiraceae	acetitomaculum	acetitomaculum spp.
OTU_1000	0	0	0	0	bacteria	firmicutes	clostridia	clostridiales	lachnospiraceae	roseburia	roseburia spp.
OTU_1001	0	0	0	0	bacteria	firmicutes	clostridia	clostridiales	christensenellaceae	christensenella	christensenella spp.
OTU_1002	0	0	0	0	bacteria	firmicutes	clostridia	clostridiales	lachnospiraceae	coprococcus	coprococcus spp.
OTU_1003	0	1	0	1	bacteria	firmicutes	erysipelotrichia	erysipelotrichales	erysipelotrichaceae	erysipelatoclostridium	clostridium innocuum
OTU_1004	0	0	0	0	bacteria	firmicutes	clostridia	clostridiales	clostridiales	flavonifractor	flavonifractor spp.
OTU_1005	0	0	0	0	bacteria	firmicutes	clostridia	clostridiales	ruminococcaceae	subdoligranulum	subdoligranulum spp.
OTU_1006	0	0	0	0	bacteria	firmicutes	clostridia	clostridiales	oscillospiraceae	oscillibacter	oscillibacter spp.
OTU_1007	0	0	0	0	bacteria	firmicutes	clostridia	clostridiales	lachnospiraceae	blautia	blautia spp.
OTU_1008	0	0	0	0	bacteria	bacteroidetes	bacteroidia	bacteroidales	prevotellaceae	prevotella	prevotella spp.
OTU_1009	0	0	0	0	bacteria	firmicutes	clostridia	clostridiales	ruminococcaceae	ruminococcus	ruminococcus spp.
OTU_1010	0	0	1	1	bacteria	firmicutes	erysipelotrichia	erysipelotrichales	erysipelotrichaceae	allobaculum	allobaculum spp.
OTU_1011	0	0	0	0	bacteria	firmicutes	clostridia	clostridiales	lachnospiraceae	roseburia	roseburia spp.
OTU_1012	0	0	0	0	bacteria	firmicutes	erysipelotrichia	erysipelotrichales	erysipelotrichaceae	allobaculum	allobaculum spp.
OTU_1014	0	0	0	0	bacteria	firmicutes	bacilli	lactobacillales	lactobacillaceae	lactobacillus	lactobacillus spp.
OTU_1015	0	0	0	1	bacteria	firmicutes	clostridia	clostridiales	clostridiaceae	clostridium	clostridium spp.
OTU_1016	0	0	0	0	bacteria	firmicutes	clostridia	clostridiales	lachnospiraceae	coprococcus	coprococcus spp.
OTU_1017	0	0	0	0	bacteria	fusobacteria	fusobacteriia	fusobacteriales	fusobacteriaceae	fusobacterium	fusobacterium spp.
OTU_1018	0	0	0	0	bacteria	firmicutes	bacilli	lactobacillales	streptococcaceae	lactococcus	lactococcus spp.
OTU_1019	0	0	0	0	bacteria	firmicutes	erysipelotrichia	erysipelotrichales	erysipelotrichaceae	allobaculum	allobaculum spp.
OTU_1020	0	0	0	0	bacteria	firmicutes	erysipelotrichia	erysipelotrichales	erysipelotrichaceae	turicibacter	turicibacter spp.
OTU_1021	0	0	0	0	bacteria	firmicutes	bacilli	lactobacillales	streptococcaceae	streptococcus	streptococcus hyointestinalis
OTU_1022	0	0	0	0	bacteria	firmicutes	clostridia	clostridiales	lachnospiraceae	blautia	blautia spp.
OTU_1023	0	0	0	1	bacteria	firmicutes	clostridia	clostridiales	lachnospiraceae	blautia	blautia spp.
OTU_1024	0	0	0	1	bacteria	firmicutes	clostridia	clostridiales	clostridiaceae	clostridium	clostridium spp.
OTU_1025	0	0	0	0	bacteria	firmicutes	clostridia	clostridiales	ruminococcaceae	ruminococcus	ruminococcus spp.
OTU_1026	0	0	0	0	bacteria	bacteroidetes	bacteroidia	bacteroidales	bacteroidaceae	bacteroides	bacteroides acidifaciens
OTU_1027	0	0	0	0	bacteria	firmicutes	clostridia	clostridiales	lachnospiraceae	shuttleworthia	shuttleworthia spp.
OTU_1028	0	0	0	0	bacteria	firmicutes	clostridia	clostridiales	lachnospiraceae	roseburia	roseburia spp.
OTU_1029	0	0	0	0	bacteria	firmicutes	erysipelotrichia	erysipelotrichales	erysipelotrichaceae	allobaculum	allobaculum spp.
OTU_1030	0	0	0	0	bacteria	firmicutes	clostridia	clostridiales	ruminococcaceae	ruminococcus	ruminococcus spp.
OTU_1031	0	0	0	0	bacteria	firmicutes	clostridia	clostridiales	lachnospiraceae	blautia	blautia spp.
OTU_1032	0	0	0	0	bacteria	firmicutes	clostridia	clostridiales	clostridiales	flavonifractor	clostridium orbiscindens
OTU_1033	0	0	0	0	bacteria	firmicutes	bacilli	lactobacillales	streptococcaceae	streptococcus	streptococcus pseudopneumoniae
OTU_1034	3	1	0	11	bacteria	firmicutes	bacilli	lactobacillales	streptococcaceae	streptococcus	streptococcus hyointestinalis
OTU_1035	0	0	0	0	bacteria	proteobacteria	alphaproteobacteria	rhizobiales	methylobacteriaceae	methylobacterium	methylobacterium lusitanum
OTU_1036	0	0	0	0	bacteria	bacteroidetes	bacteroidia	bacteroidales	prevotellaceae	prevotella	prevotella spp.
OTU_1037	0	0	0	3	bacteria	firmicutes	clostridia	clostridiales	lachnospiraceae	marvinbryantia	marvinbryantia spp.
OTU_1038	0	0	0	0	bacteria	bacteroidetes	bacteroidia	bacteroidales	rikenellaceae	alistipes	alistipes spp.
OTU_1039	0	0	0	0	bacteria	proteobacteria	gammaproteobacteria	pasteurellales	pasteurellaceae	aggregatibacter	aggregatibacter aphrophilus
OTU_1040	0	0	0	0	bacteria	firmicutes	clostridia	clostridiales	lachnospiraceae	acetitomaculum	acetitomaculum spp.
OTU_1041	0	0	0	0	bacteria	actinobacteria	actinobacteria	actinomycetales	micrococcaceae	arthrobacter	arthrobacter spp.
OTU_1042	0	0	0	0	bacteria	firmicutes	clostridia	clostridiales	ruminococcaceae	faecalibacterium	faecalibacterium spp.
OTU_1043	0	0	0	0	bacteria	firmicutes	bacilli	lactobacillales	aerococcaceae	globicatella	globicatella spp.
OTU_1044	0	0	0	0	bacteria	firmicutes	clostridia	clostridiales	ruminococcaceae	ruminococcus	ruminococcus spp.
OTU_1045	1	0	0	0	bacteria	bacteroidetes	bacteroidia	bacteroidales	rikenellaceae	alistipes	alistipes spp.
OTU_1046	0	0	0	0	bacteria	fibrobacteres	fibrobacteria	fibrobacterales	fibrobacteraceae	fibrobacter	fibrobacter spp.
OTU_1047	0	0	0	0	bacteria	firmicutes	clostridia	clostridiales	lachnospiraceae	coprococcus	coprococcus spp.
OTU_1048	0	0	0	0	bacteria	bacteroidetes	bacteroidia	bacteroidales	porphyromonadaceae	barnesiella	barnesiella spp.
OTU_1049	0	0	0	0	bacteria	firmicutes	clostridia	clostridiales	ruminococcaceae	anaerotruncus	anaerotruncus spp.
OTU_1050	0	0	0	0	bacteria	bacteroidetes	bacteroidia	bacteroidales	porphyromonadaceae	barnesiella	barnesiella spp.
OTU_1051	0	0	0	0	bacteria	firmicutes	clostridia	clostridiales	ruminococcaceae	anaerotruncus	anaerotruncus spp.
OTU_1052	0	0	0	1	bacteria	firmicutes	erysipelotrichia	erysipelotrichales	erysipelotrichaceae	allobaculum	allobaculum spp.
OTU_1053	1	0	0	0	bacteria	firmicutes	bacilli	lactobacillales	streptococcaceae	streptococcus	streptococcus sanguinis
OTU_1054	13	4	1	0	bacteria	firmicutes	clostridia	clostridiales	ruminococcaceae	ruminococcus	ruminococcus spp.
OTU_1055	2	1	1	2	bacteria	firmicutes	erysipelotrichia	erysipelotrichales	erysipelotrichaceae	allobaculum	allobaculum spp.
OTU_1056	0	2	0	0	bacteria	firmicutes	erysipelotrichia	erysipelotrichales	erysipelotrichaceae	allobaculum	allobaculum spp.
OTU_1057	0	0	0	1	bacteria	firmicutes	clostridia	clostridiales	lachnospiraceae	blautia	blautia spp.
OTU_1058	0	0	0	0	bacteria	firmicutes	clostridia	clostridiales	lachnospiraceae	roseburia	roseburia spp.
OTU_1059	0	0	0	0	bacteria	tenericutes	mollicutes	anaeroplasmatales	anaeroplasmataceae	anaeroplasma	anaeroplasma spp.
OTU_1060	1	0	1	0	bacteria	actinobacteria	actinobacteria	coriobacteriales	coriobacteriaceae	atopobium	atopobium spp.
OTU_1061	0	0	0	0	bacteria	firmicutes	clostridia	clostridiales	lachnospiraceae	roseburia	roseburia spp.
OTU_1062	1	0	0	3	bacteria	firmicutes	clostridia	clostridiales	lachnospiraceae	blautia	blautia producta
OTU_1063	0	0	0	1	bacteria	firmicutes	erysipelotrichia	erysipelotrichales	erysipelotrichaceae	allobaculum	allobaculum spp.
OTU_1064	0	0	0	0	bacteria	firmicutes	clostridia	clostridiales	lachnospiraceae	blautia	blautia spp.
OTU_1065	0	0	0	0	bacteria	firmicutes	clostridia	clostridiales	clostridiaceae	clostridium	clostridium spp.
OTU_1066	0	0	0	0	bacteria	firmicutes	clostridia	clostridiales	lachnospiraceae	oribacterium	oribacterium spp.
OTU_1067	0	0	0	0	bacteria	firmicutes	bacilli	lactobacillales	lactobacillaceae	lactobacillus	lactobacillus spp.
OTU_1068	0	0	0	1	bacteria	firmicutes	clostridia	clostridiales	lachnospiraceae	blautia	blautia spp.
OTU_1069	0	0	0	0	bacteria	bacteroidetes	bacteroidia	bacteroidales	porphyromonadaceae	odoribacter	odoribacter spp.
OTU_1070	0	0	7	1	bacteria	firmicutes	clostridia	clostridiales	clostridiales family xi. incertae sedis	anaerococcus	anaerococcus octavius
OTU_1071	0	0	0	0	bacteria	firmicutes	bacilli	lactobacillales	lactobacillaceae	lactobacillus	lactobacillus spp.
OTU_1072	0	0	0	0	bacteria	firmicutes	clostridia	clostridiales	lachnospiraceae	blautia	blautia spp.
OTU_1073	0	0	0	0	bacteria	proteobacteria	betaproteobacteria	burkholderiales	sutterellaceae	parasutterella	parasutterella spp.
OTU_1075	0	0	0	0	bacteria	bacteroidetes	bacteroidia	bacteroidales	prevotellaceae	prevotella	prevotella spp.
OTU_1076	0	0	0	0	bacteria	firmicutes	erysipelotrichia	erysipelotrichales	erysipelotrichaceae	turicibacter	turicibacter spp.
OTU_1077	0	0	0	0	bacteria	firmicutes	bacilli	lactobacillales	lactobacillaceae	lactobacillus	lactobacillus spp.
OTU_1078	0	0	0	0	bacteria	firmicutes	clostridia	clostridiales	lachnospiraceae	oribacterium	oribacterium spp.
OTU_1079	0	0	0	0	bacteria	bacteroidetes	bacteroidia	bacteroidales	bacteroidaceae	bacteroides	bacteroides spp.
OTU_1080	0	0	0	0	bacteria	firmicutes	bacilli	lactobacillales	streptococcaceae	streptococcus	streptococcus hyointestinalis
OTU_1081	0	1	0	0	bacteria	firmicutes	erysipelotrichia	erysipelotrichales	erysipelotrichaceae	allobaculum	allobaculum spp.
OTU_1082	0	0	0	0	bacteria	firmicutes	clostridia	clostridiales	clostridiales family xiii. incertae sedis	mogibacterium	mogibacterium pumilum
OTU_1083	1	1	0	0	bacteria	bacteroidetes	bacteroidia	bacteroidales	porphyromonadaceae	barnesiella	barnesiella spp.
OTU_1084	0	0	0	0	bacteria	firmicutes	clostridia	clostridiales	ruminococcaceae	ruminococcus	ruminococcus spp.
OTU_1085	0	0	0	0	bacteria	firmicutes	bacilli	lactobacillales	lactobacillaceae	lactobacillus	lactobacillus johnsonii
OTU_1086	0	0	0	0	bacteria	firmicutes	clostridia	clostridiales	lachnospiraceae	roseburia	roseburia spp.
OTU_1087	0	0	0	0	bacteria	firmicutes	bacilli	lactobacillales	lactobacillaceae	lactobacillus	lactobacillus spp.
OTU_1088	0	0	0	0	bacteria	bacteroidetes	bacteroidia	bacteroidales	porphyromonadaceae	barnesiella	barnesiella spp.
OTU_1089	0	0	0	0	bacteria	proteobacteria	gammaproteobacteria	pseudomonadales	moraxellaceae	acinetobacter	acinetobacter spp.
OTU_1090	0	0	0	0	bacteria	firmicutes	clostridia	clostridiales	lachnospiraceae	roseburia	roseburia spp.
OTU_1091	0	0	0	0	bacteria	firmicutes	clostridia	clostridiales	clostridiales	flavonifractor	flavonifractor spp.
OTU_1092	1	0	0	1	bacteria	firmicutes	bacilli	lactobacillales	enterococcaceae	enterococcus	enterococcus faecium
OTU_1093	0	0	0	0	bacteria	firmicutes	bacilli	lactobacillales	lactobacillaceae	lactobacillus	lactobacillus spp.
OTU_1094	0	0	0	0	bacteria	firmicutes	erysipelotrichia	erysipelotrichales	erysipelotrichaceae	solobacterium	solobacterium moorei
OTU_1095	0	0	0	0	bacteria	firmicutes	clostridia	clostridiales	ruminococcaceae	subdoligranulum	subdoligranulum spp.
OTU_1096	1	0	0	0	bacteria	firmicutes	clostridia	clostridiales	eubacteriaceae	eubacterium	eubacterium rectale
OTU_1097	0	0	0	4	bacteria	firmicutes	clostridia	clostridiales	lachnospiraceae	blautia	blautia spp.
OTU_1098	0	0	0	1	bacteria	tenericutes	mollicutes	anaeroplasmatales	anaeroplasmataceae	anaeroplasma	anaeroplasma spp.
OTU_1099	0	0	0	0	bacteria	firmicutes	clostridia	clostridiales	ruminococcaceae	papillibacter	papillibacter spp.
OTU_1100	0	0	0	0	bacteria	firmicutes	clostridia	clostridiales	lachnospiraceae	roseburia	roseburia spp.
OTU_1101	0	0	0	0	bacteria	firmicutes	erysipelotrichia	erysipelotrichales	erysipelotrichaceae	turicibacter	turicibacter spp.
OTU_1102	0	0	0	0	bacteria	bacteroidetes	bacteroidia	bacteroidales	porphyromonadaceae	barnesiella	barnesiella spp.
OTU_1103	0	0	0	0	bacteria	firmicutes	clostridia	clostridiales	lachnospiraceae	pseudobutyrivibrio	pseudobutyrivibrio spp.
OTU_1104	3	0	1	0	bacteria	firmicutes	clostridia	clostridiales	lachnospiraceae	blautia	blautia spp.
OTU_1105	0	0	0	0	bacteria	firmicutes	bacilli	lactobacillales	lactobacillaceae	lactobacillus	lactobacillus spp.
OTU_1106	1	1	0	0	bacteria	firmicutes	erysipelotrichia	erysipelotrichales	erysipelotrichaceae	allobaculum	allobaculum spp.
OTU_1107	1	0	0	0	bacteria	firmicutes	erysipelotrichia	erysipelotrichales	erysipelotrichaceae	allobaculum	allobaculum sp
OTU_1108	0	1	0	0	bacteria	firmicutes	erysipelotrichia	erysipelotrichales	erysipelotrichaceae	allobaculum	allobaculum spp.
OTU_1110	0	0	0	0	bacteria	firmicutes	clostridia	clostridiales	ruminococcaceae	faecalibacterium	faecalibacterium spp.
OTU_1111	0	0	0	0	bacteria	firmicutes	clostridia	clostridiales	lachnospiraceae	blautia	blautia spp.
OTU_1112	0	0	0	0	bacteria	firmicutes	erysipelotrichia	erysipelotrichales	erysipelotrichaceae	allobaculum	allobaculum spp.
OTU_1113	0	0	0	0	bacteria	firmicutes	erysipelotrichia	erysipelotrichales	erysipelotrichaceae	allobaculum	allobaculum spp.
OTU_1114	0	0	0	0	bacteria	firmicutes	clostridia	clostridiales	lachnospiraceae	roseburia	roseburia faecis
OTU_1115	0	0	0	0	bacteria	bacteroidetes	bacteroidia	bacteroidales	bacteroidaceae	bacteroides	bacteroides uniformis
OTU_1116	0	0	0	0	bacteria	firmicutes	clostridia	clostridiales	lachnospiraceae	roseburia	roseburia spp.
OTU_1117	0	0	0	0	bacteria	firmicutes	clostridia	clostridiales	clostridiales	flavonifractor	clostridium orbiscindens
OTU_1118	0	0	0	0	bacteria	firmicutes	clostridia	clostridiales	oscillospiraceae	oscillibacter	oscillibacter spp.
OTU_1119	0	0	0	0	bacteria	proteobacteria	deltaproteobacteria	desulfovibrionales	desulfovibrionaceae	desulfovibrio	desulfovibrio spp.
OTU_1120	0	0	0	0	bacteria	firmicutes	erysipelotrichia	erysipelotrichales	erysipelotrichaceae	allobaculum	allobaculum spp.
OTU_1121	1	2	0	2	bacteria	actinobacteria	actinobacteria	coriobacteriales	coriobacteriaceae	atopobium	atopobium spp.
OTU_1122	0	0	0	0	bacteria	bacteroidetes	bacteroidia	bacteroidales	porphyromonadaceae	barnesiella	barnesiella spp.
OTU_1123	0	0	0	0	bacteria	bacteroidetes	bacteroidia	bacteroidales	porphyromonadaceae	barnesiella	barnesiella spp.
OTU_1124	0	0	0	0	bacteria	firmicutes	clostridia	clostridiales	lachnospiraceae	blautia	ruminococcus gnavus
OTU_1125	4	0	0	2	bacteria	firmicutes	clostridia	clostridiales	lachnospiraceae	blautia	blautia spp.
OTU_1126	0	0	0	0	bacteria	proteobacteria	gammaproteobacteria	pseudomonadales	moraxellaceae	enhydrobacter	enhydrobacter spp.
OTU_1127	0	0	0	0	bacteria	firmicutes	erysipelotrichia	erysipelotrichales	erysipelotrichaceae	catenibacterium	catenibacterium spp.
OTU_1128	1	0	0	0	bacteria	firmicutes	clostridia	clostridiales	ruminococcaceae	ruminococcus	ruminococcus spp.
OTU_1129	0	0	0	0	bacteria	firmicutes	clostridia	clostridiales	lachnospiraceae	pseudobutyrivibrio	pseudobutyrivibrio spp.
OTU_1130	0	0	0	0	bacteria	firmicutes	clostridia	clostridiales	ruminococcaceae	ruminococcus	ruminococcus spp.
OTU_1131	0	0	0	0	bacteria	firmicutes	clostridia	clostridiales	ruminococcaceae	ruminococcus	ruminococcus spp.
OTU_1132	1	0	2	0	bacteria	actinobacteria	actinobacteria	coriobacteriales	coriobacteriaceae	atopobium	atopobium spp.
OTU_1133	0	1	3	0	bacteria	firmicutes	erysipelotrichia	erysipelotrichales	erysipelotrichaceae	allobaculum	allobaculum spp.
OTU_1134	0	0	0	0	bacteria	bacteroidetes	bacteroidia	bacteroidales	bacteroidaceae	bacteroides	bacteroides spp.
OTU_1135	0	0	0	0	bacteria	bacteroidetes	bacteroidia	bacteroidales	porphyromonadaceae	barnesiella	barnesiella spp.
OTU_1136	0	0	0	0	bacteria	firmicutes	clostridia	clostridiales	lachnospiraceae	roseburia	roseburia spp.
OTU_1137	0	0	0	1	bacteria	bacteroidetes	bacteroidia	bacteroidales	porphyromonadaceae	barnesiella	barnesiella spp.
OTU_1138	1	0	0	3	bacteria	firmicutes	clostridia	clostridiales	lachnospiraceae	blautia	blautia producta
OTU_1139	0	0	0	0	bacteria	firmicutes	bacilli	bacillales	bacillaceae	geobacillus	geobacillus spp.
OTU_1140	0	0	0	0	bacteria	bacteroidetes	bacteroidia	bacteroidales	porphyromonadaceae	barnesiella	barnesiella spp.
OTU_1141	0	0	0	0	bacteria	firmicutes	clostridia	clostridiales	ruminococcaceae	subdoligranulum	subdoligranulum spp.
OTU_1142	6	0	0	0	bacteria	firmicutes	clostridia	clostridiales	clostridiaceae	clostridium	clostridium spp.
OTU_1143	0	0	0	0	bacteria	firmicutes	bacilli	lactobacillales	lactobacillaceae	lactobacillus	lactobacillus spp.
OTU_1144	0	0	1	0	bacteria	firmicutes	erysipelotrichia	erysipelotrichales	erysipelotrichaceae	allobaculum	allobaculum spp.
OTU_1145	0	0	0	2	bacteria	actinobacteria	actinobacteria	frankiales	sporichthyaceae	hgci_clade	hgci_clade spp.
OTU_1146	0	2	0	0	bacteria	firmicutes	erysipelotrichia	erysipelotrichales	erysipelotrichaceae	allobaculum	allobaculum spp.
OTU_1147	0	0	0	0	bacteria	bacteroidetes	bacteroidia	bacteroidales	porphyromonadaceae	barnesiella	barnesiella spp.
OTU_1148	0	0	0	0	bacteria	firmicutes	clostridia	clostridiales	ruminococcaceae	faecalibacterium	faecalibacterium spp.
OTU_1149	0	0	0	0	bacteria	firmicutes	bacilli	lactobacillales	aerococcaceae	globicatella	globicatella spp.
OTU_1150	0	0	0	0	bacteria	firmicutes	clostridia	clostridiales	ruminococcaceae	ruminococcus	ruminococcus spp.
OTU_1152	0	0	0	0	bacteria	fusobacteria	fusobacteriia	fusobacteriales	fusobacteriaceae	fusobacterium	fusobacterium spp.
OTU_1153	1	0	0	0	bacteria	firmicutes	clostridia	clostridiales	lachnospiraceae	roseburia	roseburia spp.
OTU_1154	0	0	0	0	bacteria	bacteroidetes	bacteroidia	bacteroidales	rikenellaceae	alistipes	alistipes spp.
OTU_1155	1	0	0	0	bacteria	firmicutes	erysipelotrichia	erysipelotrichales	erysipelotrichaceae	allobaculum	allobaculum spp.
OTU_1156	0	0	0	0	bacteria	firmicutes	clostridia	clostridiales	oscillospiraceae	oscillibacter	oscillibacter spp.
OTU_1157	0	0	0	0	bacteria	firmicutes	clostridia	clostridiales	lachnospiraceae	oribacterium	oribacterium spp.
OTU_1158	0	0	0	0	bacteria	firmicutes	clostridia	clostridiales	ruminococcaceae	ruminococcus	ruminococcus spp.
OTU_1159	0	0	0	0	bacteria	bacteroidetes	bacteroidia	bacteroidales	prevotellaceae	prevotella	prevotella spp.
OTU_1160	0	0	0	0	bacteria	firmicutes	clostridia	clostridiales	ruminococcaceae	subdoligranulum	subdoligranulum spp.
OTU_1161	0	0	0	0	bacteria	firmicutes	bacilli	lactobacillales	lactobacillaceae	lactobacillus	lactobacillus reuteri
OTU_1162	0	0	0	0	bacteria	firmicutes	clostridia	clostridiales	oscillospiraceae	oscillibacter	oscillibacter spp.
OTU_1163	0	0	0	0	bacteria	firmicutes	clostridia	clostridiales	clostridiaceae	clostridium	clostridium spp.
OTU_1164	0	0	0	0	bacteria	firmicutes	erysipelotrichia	erysipelotrichales	erysipelotrichaceae	turicibacter	turicibacter spp.
OTU_1165	0	0	0	0	bacteria	firmicutes	clostridia	clostridiales	lachnospiraceae	blautia	blautia spp.
OTU_1167	2	0	0	0	bacteria	fibrobacteres	fibrobacteria	fibrobacterales	fibrobacteraceae	fibrobacter	fibrobacter spp.
OTU_1168	0	0	0	0	bacteria	bacteroidetes	bacteroidia	bacteroidales	prevotellaceae	prevotella	prevotella spp.
OTU_1169	0	0	0	0	bacteria	firmicutes	clostridia	clostridiales	oscillospiraceae	oscillibacter	oscillibacter spp.
OTU_1170	0	0	0	0	bacteria	firmicutes	clostridia	clostridiales	lachnospiraceae	oribacterium	oribacterium spp.
OTU_1171	0	0	0	0	bacteria	firmicutes	clostridia	clostridiales	lachnospiraceae	blautia	blautia producta
OTU_1172	0	0	0	0	bacteria	firmicutes	clostridia	clostridiales	clostridiaceae	clostridium	clostridium spp.
OTU_1173	0	0	0	0	bacteria	firmicutes	clostridia	clostridiales	ruminococcaceae	ruminococcus	ruminococcus spp.
OTU_1174	0	0	0	0	bacteria	firmicutes	clostridia	clostridiales	lachnospiraceae	oribacterium	oribacterium spp.
OTU_1175	0	0	0	0	bacteria	firmicutes	clostridia	clostridiales	lachnospiraceae	butyrivibrio	butyrivibrio spp.
OTU_1176	0	0	0	0	bacteria	firmicutes	bacilli	lactobacillales	streptococcaceae	streptococcus	streptococcus pseudopneumoniae
OTU_1177	0	0	0	0	bacteria	firmicutes	bacilli	lactobacillales	streptococcaceae	streptococcus	streptococcus pseudopneumoniae
OTU_1178	0	1	0	0	bacteria	firmicutes	clostridia	clostridiales	ruminococcaceae	ruminococcus	ruminococcus spp.
OTU_1179	0	0	0	1	bacteria	firmicutes	clostridia	clostridiales	lachnospiraceae	roseburia	roseburia spp.
OTU_1180	4	3	0	0	bacteria	firmicutes	erysipelotrichia	erysipelotrichales	erysipelotrichaceae	allobaculum	allobaculum spp.
OTU_1181	0	0	0	0	bacteria	bacteroidetes	bacteroidia	bacteroidales	rikenellaceae	alistipes	alistipes spp.
OTU_1182	1	0	0	0	bacteria	actinobacteria	actinobacteria	bifidobacteriales	bifidobacteriaceae	bifidobacterium	bifidobacterium pseudolongum
OTU_1183	0	0	0	1	bacteria	firmicutes	bacilli	lactobacillales	streptococcaceae	streptococcus	streptococcus sanguinis
OTU_1184	0	0	0	0	bacteria	bacteroidetes	bacteroidia	bacteroidales	porphyromonadaceae	barnesiella	barnesiella spp.
OTU_1185	0	0	0	0	bacteria	firmicutes	clostridia	clostridiales	ruminococcaceae	subdoligranulum	subdoligranulum spp.
OTU_1186	0	1	0	0	bacteria	firmicutes	clostridia	clostridiales	ruminococcaceae	ruminococcus	ruminococcus spp.
OTU_1187	0	0	0	0	bacteria	proteobacteria	gammaproteobacteria	pseudomonadales	moraxellaceae	acinetobacter	acinetobacter spp.
OTU_1188	1	13	0	4	bacteria	firmicutes	erysipelotrichia	erysipelotrichales	erysipelotrichaceae	allobaculum	allobaculum spp.
OTU_1190	0	0	0	0	bacteria	bacteroidetes	bacteroidia	bacteroidales	bacteroidaceae	bacteroides	bacteroides spp.
OTU_1191	0	0	0	0	bacteria	firmicutes	clostridia	clostridiales	ruminococcaceae	ruminococcus	ruminococcus spp.
OTU_1192	1	0	0	0	bacteria	firmicutes	clostridia	clostridiales	lachnospiraceae	roseburia	roseburia spp.
OTU_1193	0	0	0	0	bacteria	firmicutes	clostridia	clostridiales	ruminococcaceae	anaerotruncus	anaerotruncus spp.
OTU_1194	6	3	2	16	bacteria	firmicutes	bacilli	lactobacillales	lactobacillaceae	lactobacillus	lactobacillus murinus
OTU_1195	0	0	0	0	bacteria	firmicutes	clostridia	clostridiales	lachnospiraceae	blautia	blautia spp.
OTU_1196	6	3	3	4	bacteria	actinobacteria	actinobacteria	coriobacteriales	coriobacteriaceae	adlercreutzia	adlercreutzia spp.
OTU_1197	0	2	0	0	bacteria	bacteroidetes	bacteroidia	bacteroidales	prevotellaceae	prevotella	prevotella spp.
OTU_1198	0	0	0	1	bacteria	firmicutes	erysipelotrichia	erysipelotrichales	erysipelotrichaceae	allobaculum	allobaculum spp.
OTU_1199	0	0	0	0	bacteria	firmicutes	clostridia	clostridiales	clostridiaceae	clostridium	clostridium spp.
OTU_1200	0	0	0	0	bacteria	firmicutes	clostridia	clostridiales	ruminococcaceae	ruminococcus	ruminococcus spp.
OTU_1201	0	0	0	0	bacteria	firmicutes	clostridia	clostridiales	lachnospiraceae	blautia	blautia spp.
OTU_1202	0	0	0	0	bacteria	firmicutes	clostridia	clostridiales	lachnospiraceae	roseburia	roseburia spp.
OTU_1203	0	0	0	0	bacteria	firmicutes	clostridia	clostridiales	lachnospiraceae	roseburia	roseburia spp.
OTU_1204	0	0	0	0	bacteria	firmicutes	clostridia	clostridiales	lachnospiraceae	lachnoclostridium	clostridium xylanolyticum
OTU_1205	0	0	0	0	bacteria	bacteroidetes	bacteroidia	bacteroidales	prevotellaceae	prevotella	prevotella spp.
OTU_1206	0	0	0	0	bacteria	firmicutes	clostridia	clostridiales	ruminococcaceae	ruminococcus	ruminococcus spp.
OTU_1208	0	0	0	0	bacteria	bacteroidetes	bacteroidia	bacteroidales	porphyromonadaceae	barnesiella	barnesiella spp.
OTU_1209	0	0	0	0	bacteria	firmicutes	erysipelotrichia	erysipelotrichales	erysipelotrichaceae	allobaculum	allobaculum spp.
OTU_1210	0	0	0	0	bacteria	firmicutes	clostridia	clostridiales	lachnospiraceae	roseburia	roseburia spp.
OTU_1211	0	0	0	0	bacteria	bacteroidetes	bacteroidia	bacteroidales	bacteroidaceae	bacteroides	bacteroides spp.
OTU_1212	0	0	0	0	bacteria	firmicutes	clostridia	clostridiales	lachnospiraceae	roseburia	roseburia spp.
OTU_1213	0	0	0	0	bacteria	bacteroidetes	bacteroidia	bacteroidales	porphyromonadaceae	barnesiella	barnesiella spp.
OTU_1214	0	1	0	0	bacteria	firmicutes	erysipelotrichia	erysipelotrichales	erysipelotrichaceae	allobaculum	allobaculum spp.
OTU_1215	0	0	0	0	bacteria	bacteroidetes	bacteroidia	bacteroidales	porphyromonadaceae	barnesiella	barnesiella spp.
OTU_1216	0	2	0	0	bacteria	actinobacteria	actinobacteria	coriobacteriales	coriobacteriaceae	atopobium	atopobium spp.
OTU_1217	0	0	0	0	bacteria	fusobacteria	fusobacteriia	fusobacteriales	fusobacteriaceae	fusobacterium	fusobacterium spp.
OTU_1218	0	0	0	0	bacteria	bacteroidetes	bacteroidia	bacteroidales	porphyromonadaceae	barnesiella	barnesiella spp.
OTU_1219	0	0	0	0	bacteria	firmicutes	erysipelotrichia	erysipelotrichales	erysipelotrichaceae	turicibacter	turicibacter spp.
OTU_1220	0	0	0	0	bacteria	firmicutes	clostridia	clostridiales	lachnospiraceae	oribacterium	oribacterium spp.
OTU_1221	0	0	0	0	bacteria	bacteroidetes	bacteroidia	bacteroidales	porphyromonadaceae	barnesiella	barnesiella spp.
OTU_1222	0	0	0	0	bacteria	firmicutes	clostridia	clostridiales	ruminococcaceae	ruminococcus	ruminococcus spp.
OTU_1223	0	0	5	0	bacteria	proteobacteria	gammaproteobacteria	pasteurellales	pasteurellaceae	haemophilus	haemophilus parainfluenzae
OTU_1224	0	0	0	0	bacteria	firmicutes	bacilli	lactobacillales	aerococcaceae	globicatella	globicatella spp.
OTU_1225	0	0	0	0	bacteria	firmicutes	clostridia	clostridiales	ruminococcaceae	faecalibacterium	faecalibacterium spp.
OTU_1226	1	1	0	0	bacteria	actinobacteria	actinobacteria	bifidobacteriales	bifidobacteriaceae	bifidobacterium	bifidobacterium pseudolongum
OTU_1227	0	1	0	0	bacteria	firmicutes	erysipelotrichia	erysipelotrichales	erysipelotrichaceae	allobaculum	allobaculum spp.
OTU_1228	0	0	0	0	bacteria	firmicutes	clostridia	clostridiales	lachnospiraceae	roseburia	roseburia spp.
OTU_1229	0	0	0	0	bacteria	bacteroidetes	bacteroidia	bacteroidales	porphyromonadaceae	barnesiella	barnesiella spp.
OTU_1230	0	0	0	0	bacteria	firmicutes	clostridia	clostridiales	lachnospiraceae	roseburia	roseburia spp.
OTU_1231	0	0	0	0	bacteria	firmicutes	bacilli	lactobacillales	streptococcaceae	streptococcus	streptococcus spp.
OTU_1232	0	0	0	0	bacteria	firmicutes	bacilli	lactobacillales	lactobacillaceae	lactobacillus	lactobacillus spp.
OTU_1233	0	0	0	0	bacteria	firmicutes	clostridia	clostridiales	lachnospiraceae	blautia	ruminococcus gnavus
OTU_1234	0	0	0	1	bacteria	bacteroidetes	bacteroidia	bacteroidales	porphyromonadaceae	barnesiella	barnesiella spp.
OTU_1235	0	1	0	0	bacteria	proteobacteria	betaproteobacteria	burkholderiales	sutterellaceae	parasutterella	parasutterella spp.
OTU_1236	0	0	0	0	bacteria	firmicutes	clostridia	clostridiales	ruminococcaceae	ruminococcus	ruminococcus spp.
OTU_1238	0	0	0	0	bacteria	proteobacteria	gammaproteobacteria	pseudomonadales	pseudomonadaceae	pseudomonas	pseudomonas oleovorans
OTU_1239	0	0	0	0	bacteria	bacteroidetes	bacteroidia	bacteroidales	porphyromonadaceae	barnesiella	barnesiella spp.
OTU_1240	0	0	0	0	bacteria	firmicutes	bacilli	lactobacillales	lactobacillaceae	lactobacillus	lactobacillus spp.
OTU_1241	0	0	0	0	bacteria	firmicutes	erysipelotrichia	erysipelotrichales	erysipelotrichaceae	turicibacter	turicibacter spp.
OTU_1242	0	0	0	0	bacteria	bacteroidetes	bacteroidia	bacteroidales	porphyromonadaceae	barnesiella	barnesiella spp.
OTU_1243	0	0	0	0	bacteria	bacteroidetes	flavobacteriia	flavobacteriales	flavobacteriaceae	bergeyella	bergeyella spp.
OTU_1244	0	0	0	0	bacteria	firmicutes	clostridia	clostridiales	clostridiaceae	clostridium	clostridium spp.
OTU_1245	0	0	0	0	bacteria	bacteroidetes	bacteroidia	bacteroidales	prevotellaceae	prevotella	prevotella spp.
OTU_1246	0	0	0	0	bacteria	bacteroidetes	bacteroidia	bacteroidales	rikenellaceae	alistipes	alistipes spp.
OTU_1247	0	0	0	0	bacteria	firmicutes	clostridia	clostridiales	lachnospiraceae	roseburia	roseburia spp.
OTU_1248	0	0	0	1	bacteria	firmicutes	clostridia	clostridiales	lachnospiraceae	coprococcus	coprococcus spp.
OTU_1249	0	0	0	0	bacteria	firmicutes	erysipelotrichia	erysipelotrichales	erysipelotrichaceae	allobaculum	allobaculum spp.
OTU_1250	2	0	3	0	bacteria	firmicutes	clostridia	clostridiales	oscillospiraceae	oscillibacter	oscillibacter spp.
OTU_1251	0	3	0	1	bacteria	firmicutes	erysipelotrichia	erysipelotrichales	erysipelotrichaceae	allobaculum	allobaculum spp.
OTU_1253	0	1	0	1	bacteria	firmicutes	clostridia	clostridiales	eubacteriaceae	anaerofustis	anaerofustis stercorihominis
OTU_1254	0	0	0	0	bacteria	firmicutes	clostridia	clostridiales	lachnospiraceae	oribacterium	oribacterium spp.
OTU_1255	0	0	0	0	bacteria	firmicutes	erysipelotrichia	erysipelotrichales	erysipelotrichaceae	allobaculum	allobaculum spp.
OTU_1256	0	0	0	0	bacteria	bacteroidetes	bacteroidia	bacteroidales	porphyromonadaceae	barnesiella	barnesiella spp.
OTU_1257	0	0	0	0	bacteria	bacteroidetes	bacteroidia	bacteroidales	porphyromonadaceae	barnesiella	barnesiella spp.
OTU_1258	0	0	0	0	bacteria	firmicutes	bacilli	lactobacillales	lactobacillaceae	lactobacillus	lactobacillus spp.
OTU_1259	0	0	0	0	bacteria	bacteroidetes	bacteroidia	bacteroidales	bacteroidaceae	bacteroides	bacteroides spp.
OTU_1260	0	49	2	1	bacteria	firmicutes	clostridia	clostridiales	lachnospiraceae	blautia	blautia producta
OTU_1261	1	0	0	4	bacteria	firmicutes	clostridia	clostridiales	eubacteriaceae	eubacterium	eubacterium rectale
OTU_1262	0	0	0	0	bacteria	firmicutes	bacilli	lactobacillales	lactobacillaceae	lactobacillus	lactobacillus spp.
OTU_1264	1	1	2	2	bacteria	verrucomicrobia	opitutae	opitutae	opitutaceae	opitutus	opitutus spp.
OTU_1265	0	0	0	0	bacteria	bacteroidetes	bacteroidia	bacteroidales	prevotellaceae	prevotella	prevotella spp.
OTU_1266	0	0	0	0	bacteria	firmicutes	clostridia	clostridiales	ruminococcaceae	ruminococcus	ruminococcus spp.
OTU_1267	0	0	0	0	bacteria	firmicutes	clostridia	clostridiales	lachnospiraceae	marvinbryantia	marvinbryantia spp.
OTU_1268	0	0	0	0	bacteria	firmicutes	clostridia	clostridiales	lachnospiraceae	coprococcus	coprococcus spp.
OTU_1269	0	0	0	0	bacteria	firmicutes	clostridia	clostridiales	ruminococcaceae	ruminococcus	ruminococcus spp.
OTU_1270	0	0	0	0	bacteria	firmicutes	bacilli	lactobacillales	streptococcaceae	streptococcus	streptococcus sanguinis
OTU_1271	0	0	0	0	bacteria	firmicutes	bacilli	lactobacillales	streptococcaceae	streptococcus	streptococcus oralis
OTU_1273	0	0	0	0	bacteria	bacteroidetes	bacteroidia	bacteroidales	porphyromonadaceae	odoribacter	odoribacter spp.
OTU_1274	0	0	0	0	bacteria	firmicutes	clostridia	clostridiales	ruminococcaceae	ruminococcus	ruminococcus spp.
OTU_1275	0	1	2	0	bacteria	actinobacteria	actinobacteria	coriobacteriales	coriobacteriaceae	olsenella	olsenella spp.
OTU_1277	0	0	0	0	bacteria	bacteroidetes	bacteroidia	bacteroidales	porphyromonadaceae	barnesiella	barnesiella spp.
OTU_1278	1	0	1	0	bacteria	firmicutes	bacilli	lactobacillales	lactobacillaceae	lactobacillus	lactobacillus spp.
OTU_1279	0	0	0	0	bacteria	bacteroidetes	bacteroidia	bacteroidales	porphyromonadaceae	barnesiella	barnesiella spp.
OTU_1280	0	0	0	1	bacteria	firmicutes	clostridia	clostridiales	ruminococcaceae	ruminococcus	ruminococcus spp.
OTU_1281	0	4	0	0	bacteria	firmicutes	clostridia	clostridiales	lachnospiraceae	roseburia	roseburia spp.
OTU_1282	0	0	0	0	bacteria	firmicutes	bacilli	lactobacillales	lactobacillaceae	lactobacillus	lactobacillus spp.
OTU_1283	0	1	0	0	bacteria	firmicutes	clostridia	clostridiales	ruminococcaceae	faecalibacterium	faecalibacterium spp.
OTU_1284	0	0	0	0	bacteria	firmicutes	clostridia	clostridiales	lachnospiraceae	roseburia	roseburia spp.
OTU_1285	0	0	0	0	bacteria	bacteroidetes	bacteroidia	bacteroidales	porphyromonadaceae	barnesiella	barnesiella spp.
OTU_1286	0	1	0	5	bacteria	firmicutes	clostridia	clostridiales	lachnospiraceae	blautia	blautia spp.
OTU_1287	0	0	0	0	bacteria	firmicutes	clostridia	clostridiales	lachnospiraceae	dorea	dorea spp.
OTU_1288	0	0	0	0	bacteria	bacteroidetes	bacteroidia	bacteroidales	porphyromonadaceae	barnesiella	barnesiella spp.
OTU_1289	0	0	0	0	bacteria	bacteroidetes	bacteroidia	bacteroidales	porphyromonadaceae	barnesiella	barnesiella spp.
OTU_1290	0	0	0	0	bacteria	tenericutes	mollicutes	anaeroplasmatales	anaeroplasmataceae	anaeroplasma	anaeroplasma spp.
OTU_1291	1	0	0	0	bacteria	firmicutes	erysipelotrichia	erysipelotrichales	erysipelotrichaceae	allobaculum	allobaculum spp.
OTU_1292	0	1	0	1	bacteria	firmicutes	bacilli	lactobacillales	streptococcaceae	streptococcus	streptococcus sanguinis
OTU_1294	0	0	0	0	bacteria	firmicutes	erysipelotrichia	erysipelotrichales	erysipelotrichaceae	allobaculum	allobaculum spp.
OTU_1295	0	0	0	0	bacteria	firmicutes	clostridia	clostridiales	ruminococcaceae	ruminococcus	ruminococcus spp.
OTU_1296	1	0	0	0	bacteria	bacteroidetes	bacteroidia	bacteroidales	rikenellaceae	alistipes	alistipes spp.
OTU_1297	0	0	0	0	bacteria	firmicutes	clostridia	clostridiales	oscillospiraceae	oscillibacter	oscillibacter spp.
OTU_1298	0	0	0	0	bacteria	firmicutes	clostridia	clostridiales	lachnospiraceae	pseudobutyrivibrio	pseudobutyrivibrio spp.
OTU_1299	0	0	0	0	bacteria	firmicutes	erysipelotrichia	erysipelotrichales	erysipelotrichaceae	turicibacter	turicibacter spp.
OTU_1300	0	0	0	0	bacteria	firmicutes	erysipelotrichia	erysipelotrichales	erysipelotrichaceae	allobaculum	allobaculum spp.
OTU_1301	0	0	0	0	bacteria	firmicutes	bacilli	lactobacillales	streptococcaceae	streptococcus	streptococcus spp.
OTU_1302	0	0	0	0	bacteria	firmicutes	bacilli	lactobacillales	aerococcaceae	globicatella	globicatella spp.
OTU_1303	0	0	0	0	bacteria	firmicutes	clostridia	clostridiales	lachnospiraceae	roseburia	roseburia spp.
OTU_1304	0	0	0	0	bacteria	firmicutes	clostridia	clostridiales	lachnospiraceae	roseburia	roseburia spp.
OTU_1305	0	0	0	0	bacteria	proteobacteria	betaproteobacteria	burkholderiales	sutterellaceae	parasutterella	parasutterella spp.
OTU_1306	0	0	0	0	bacteria	firmicutes	clostridia	clostridiales	lachnospiraceae	marvinbryantia	marvinbryantia spp.
OTU_1307	0	0	0	0	bacteria	firmicutes	clostridia	clostridiales	ruminococcaceae	oscillospira	oscillospira spp.
OTU_1308	4	7	1	1	bacteria	firmicutes	erysipelotrichia	erysipelotrichales	erysipelotrichaceae	allobaculum	allobaculum spp.
OTU_1309	0	0	0	0	bacteria	bacteroidetes	bacteroidia	bacteroidales	prevotellaceae	prevotella	prevotella spp.
OTU_1310	0	0	0	0	bacteria	firmicutes	erysipelotrichia	erysipelotrichales	erysipelotrichaceae	allobaculum	allobaculum spp.
OTU_1311	2	1	0	0	bacteria	firmicutes	erysipelotrichia	erysipelotrichales	erysipelotrichaceae	allobaculum	allobaculum sp
OTU_1312	0	0	0	0	bacteria	firmicutes	clostridia	clostridiales	clostridiales	flavonifractor	flavonifractor spp.
OTU_1313	0	0	0	0	bacteria	firmicutes	bacilli	lactobacillales	streptococcaceae	lactococcus	lactococcus garvieae
OTU_1314	0	0	0	0	bacteria	firmicutes	clostridia	clostridiales	ruminococcaceae	faecalibacterium	faecalibacterium spp.
OTU_1315	0	0	0	0	bacteria	firmicutes	clostridia	clostridiales	lachnospiraceae	anaerostipes	anaerostipes spp.
OTU_1318	0	0	0	0	bacteria	proteobacteria	betaproteobacteria	burkholderiales	sutterellaceae	parasutterella	parasutterella spp.
OTU_1321	61	4	11	73	bacteria	firmicutes	bacilli	lactobacillales	enterococcaceae	enterococcus	enterococcus durans
OTU_1322	0	0	0	0	bacteria	proteobacteria	betaproteobacteria	neisseriales	neisseriaceae	stenoxybacter	stenoxybacter spp.
OTU_1323	0	0	0	0	bacteria	bacteroidetes	bacteroidia	bacteroidales	porphyromonadaceae	parabacteroides	parabacteroides gordonii
OTU_1324	0	0	0	0	bacteria	bacteroidetes	bacteroidia	bacteroidales	porphyromonadaceae	barnesiella	barnesiella spp.
OTU_1325	0	0	0	0	bacteria	firmicutes	erysipelotrichia	erysipelotrichales	erysipelotrichaceae	turicibacter	turicibacter spp.
OTU_1326	0	0	0	2	bacteria	firmicutes	bacilli	lactobacillales	streptococcaceae	streptococcus	streptococcus pseudopneumoniae
OTU_1327	15	0	1	0	bacteria	firmicutes	erysipelotrichia	erysipelotrichales	erysipelotrichaceae	allobaculum	allobaculum spp.
OTU_1328	0	0	0	0	bacteria	firmicutes	clostridia	clostridiales	lachnospiraceae	roseburia	roseburia spp.
OTU_1329	0	0	0	0	bacteria	bacteroidetes	bacteroidia	bacteroidales	bacteroidaceae	bacteroides	bacteroides spp.
OTU_1330	0	0	0	0	bacteria	firmicutes	clostridia	clostridiales	lachnospiraceae	anaerostipes	anaerostipes caccae
OTU_1331	0	0	0	0	bacteria	firmicutes	erysipelotrichia	erysipelotrichales	erysipelotrichaceae	allobaculum	allobaculum spp.
OTU_1332	0	0	0	0	bacteria	firmicutes	clostridia	clostridiales	lachnospiraceae	anaerostipes	anaerostipes spp.
OTU_1333	0	0	0	0	bacteria	bacteroidetes	bacteroidia	bacteroidales	prevotellaceae	prevotella	prevotella spp.
OTU_1335	0	0	0	0	bacteria	bacteroidetes	flavobacteriia	flavobacteriales	flavobacteriaceae	flavobacterium	flavobacterium spp.
OTU_1336	0	0	0	0	bacteria	firmicutes	erysipelotrichia	erysipelotrichales	erysipelotrichaceae	allobaculum	allobaculum spp.
OTU_1337	0	0	0	0	bacteria	firmicutes	clostridia	clostridiales	lachnospiraceae	blautia	blautia spp.
OTU_1341	0	0	0	0	bacteria	firmicutes	clostridia	clostridiales	ruminococcaceae	ruminococcus	ruminococcus spp.
OTU_1342	0	0	0	0	bacteria	firmicutes	clostridia	clostridiales	lachnospiraceae	roseburia	roseburia spp.
OTU_1344	2	0	0	0	bacteria	firmicutes	clostridia	clostridiales	lachnospiraceae	blautia	blautia spp.
OTU_1345	0	0	0	0	bacteria	firmicutes	clostridia	clostridiales	lachnospiraceae	pseudobutyrivibrio	pseudobutyrivibrio spp.
OTU_1346	0	0	1	0	bacteria	firmicutes	erysipelotrichia	erysipelotrichales	erysipelotrichaceae	allobaculum	allobaculum spp.
OTU_1347	0	0	0	2	bacteria	firmicutes	clostridia	clostridiales	clostridiaceae	clostridium	clostridium fusiformis
OTU_1348	0	0	0	0	bacteria	firmicutes	clostridia	clostridiales	lachnospiraceae	coprococcus	coprococcus spp.
OTU_1349	0	0	0	0	bacteria	bacteroidetes	bacteroidia	bacteroidales	prevotellaceae	prevotella	prevotella spp.
OTU_1350	0	0	0	0	bacteria	firmicutes	bacilli	lactobacillales	lactobacillaceae	lactobacillus	lactobacillus intestinalis
OTU_1351	0	0	0	0	bacteria	firmicutes	clostridia	clostridiales	lachnospiraceae	roseburia	roseburia spp.
OTU_1353	0	0	0	0	bacteria	firmicutes	clostridia	clostridiales	oscillospiraceae	oscillibacter	oscillibacter spp.
OTU_1355	1	0	0	0	bacteria	firmicutes	clostridia	clostridiales	ruminococcaceae	faecalibacterium	faecalibacterium spp.
OTU_1356	0	0	0	0	bacteria	firmicutes	erysipelotrichia	erysipelotrichales	erysipelotrichaceae	allobaculum	allobaculum sp
OTU_1357	0	0	0	0	bacteria	firmicutes	clostridia	clostridiales	lachnospiraceae	moryella	moryella spp.
OTU_1358	1	3	0	1	bacteria	actinobacteria	actinobacteria	coriobacteriales	coriobacteriaceae	atopobium	atopobium spp.
OTU_1359	0	0	1	0	bacteria	firmicutes	clostridia	clostridiales	lachnospiraceae	lachnoclostridium	clostridium citroniae
OTU_1360	0	0	0	0	bacteria	firmicutes	clostridia	clostridiales	lachnospiraceae	blautia	blautia spp.
OTU_1361	0	0	0	0	bacteria	cyanobacteria	cyanobacteria	chroococcales	chroococcales	synechococcus	synechococcus elongatus
OTU_1362	0	0	0	0	bacteria	firmicutes	clostridia	clostridiales	oscillospiraceae	oscillibacter	oscillibacter spp.
OTU_1363	0	0	0	0	bacteria	bacteroidetes	bacteroidia	bacteroidales	porphyromonadaceae	barnesiella	barnesiella spp.
OTU_1365	0	0	0	0	bacteria	firmicutes	clostridia	clostridiales	lachnospiraceae	anaerostipes	anaerostipes spp.
OTU_1366	0	0	0	0	bacteria	firmicutes	erysipelotrichia	erysipelotrichales	erysipelotrichaceae	allobaculum	allobaculum spp.
OTU_1367	0	0	0	0	bacteria	firmicutes	clostridia	clostridiales	lachnospiraceae	roseburia	roseburia spp.
OTU_1368	0	0	0	0	bacteria	fibrobacteres	fibrobacteria	fibrobacterales	fibrobacteraceae	fibrobacter	fibrobacter spp.
OTU_1369	0	0	0	0	bacteria	bacteroidetes	bacteroidia	bacteroidales	prevotellaceae	prevotella	prevotella spp.
OTU_1370	0	0	0	0	bacteria	bacteroidetes	bacteroidia	bacteroidales	porphyromonadaceae	parabacteroides	parabacteroides gordonii
OTU_1371	0	0	0	0	bacteria	bacteroidetes	bacteroidia	bacteroidales	bacteroidaceae	bacteroides	bacteroides spp.
OTU_1372	0	0	0	0	bacteria	firmicutes	clostridia	clostridiales	ruminococcaceae	ruminococcus	ruminococcus spp.
OTU_1373	1	0	0	1	bacteria	firmicutes	clostridia	clostridiales	ruminococcaceae	faecalibacterium	faecalibacterium spp.
OTU_1374	0	0	0	0	bacteria	firmicutes	clostridia	clostridiales	lachnospiraceae	blautia	ruminococcus gnavus
OTU_1375	0	0	0	0	bacteria	firmicutes	clostridia	clostridiales	lachnospiraceae	acetitomaculum	acetitomaculum spp.
OTU_1376	0	0	0	0	bacteria	firmicutes	clostridia	clostridiales	lachnospiraceae	anaerostipes	anaerostipes spp.
OTU_1377	0	0	0	0	bacteria	firmicutes	bacilli	lactobacillales	lactobacillaceae	lactobacillus	lactobacillus spp.
OTU_1378	0	0	0	0	bacteria	firmicutes	clostridia	clostridiales	lachnospiraceae	coprococcus	coprococcus spp.
OTU_1379	0	0	0	0	bacteria	firmicutes	bacilli	lactobacillales	lactobacillaceae	lactobacillus	lactobacillus spp.
OTU_1380	0	0	0	0	bacteria	bacteroidetes	bacteroidia	bacteroidales	rikenellaceae	alistipes	alistipes spp.
OTU_1381	0	0	0	0	bacteria	firmicutes	clostridia	clostridiales	lachnospiraceae	roseburia	roseburia spp.
OTU_1382	0	0	0	0	bacteria	firmicutes	clostridia	clostridiales	oscillospiraceae	oscillibacter	oscillibacter spp.
OTU_1383	0	0	0	0	bacteria	firmicutes	bacilli	lactobacillales	lactobacillaceae	lactobacillus	lactobacillus spp.
OTU_1384	0	0	0	0	bacteria	actinobacteria	actinobacteria	actinomycetales	micrococcaceae	arthrobacter	arthrobacter spp.
OTU_1385	1	0	0	0	bacteria	actinobacteria	actinobacteria	coriobacteriales	coriobacteriaceae	adlercreutzia	adlercreutzia spp.
OTU_1386	0	14	2	0	bacteria	firmicutes	erysipelotrichia	erysipelotrichales	erysipelotrichaceae	allobaculum	allobaculum sp
OTU_1387	0	0	0	0	bacteria	firmicutes	clostridia	clostridiales	ruminococcaceae	ruminococcus	ruminococcus spp.
OTU_1388	0	0	0	0	bacteria	bacteroidetes	bacteroidia	bacteroidales	bacteroidaceae	bacteroides	bacteroides spp.
OTU_1390	0	0	0	0	bacteria	firmicutes	clostridia	clostridiales	lachnospiraceae	blautia	blautia spp.
OTU_1391	0	1	0	0	bacteria	firmicutes	erysipelotrichia	erysipelotrichales	erysipelotrichaceae	allobaculum	allobaculum spp.
OTU_1392	0	0	0	0	bacteria	firmicutes	clostridia	clostridiales	lachnospiraceae	blautia	ruminococcus gnavus
OTU_1393	0	0	0	0	bacteria	firmicutes	bacilli	lactobacillales	lactobacillaceae	lactobacillus	lactobacillus plantarum
OTU_1394	0	0	0	0	bacteria	firmicutes	bacilli	lactobacillales	lactobacillaceae	lactobacillus	lactobacillus johnsonii
OTU_1395	0	0	0	0	bacteria	bacteroidetes	bacteroidia	bacteroidales	porphyromonadaceae	parabacteroides	parabacteroides gordonii
OTU_1397	0	0	0	0	bacteria	firmicutes	bacilli	lactobacillales	lactobacillaceae	lactobacillus	lactobacillus spp.
OTU_1398	0	0	0	0	bacteria	firmicutes	clostridia	clostridiales	lachnospiraceae	roseburia	roseburia spp.
OTU_1399	0	0	0	0	bacteria	firmicutes	bacilli	lactobacillales	lactobacillaceae	lactobacillus	lactobacillus reuteri
OTU_1400	0	0	0	0	bacteria	firmicutes	clostridia	clostridiales	lachnospiraceae	pseudobutyrivibrio	pseudobutyrivibrio spp.
OTU_1401	0	0	0	0	bacteria	firmicutes	erysipelotrichia	erysipelotrichales	erysipelotrichaceae	allobaculum	allobaculum spp.
OTU_1402	0	0	0	0	bacteria	tenericutes	mollicutes	anaeroplasmatales	anaeroplasmataceae	anaeroplasma	anaeroplasma spp.
OTU_1403	0	0	0	0	bacteria	proteobacteria	gammaproteobacteria	enterobacteriales	enterobacteriaceae	escherichia_shigella	escherichia_shigella spp.
OTU_1404	0	0	0	0	bacteria	bacteroidetes	bacteroidia	bacteroidales	rikenellaceae	alistipes	alistipes spp.
OTU_1405	0	3	1	1	bacteria	bacteroidetes	bacteroidia	bacteroidales	porphyromonadaceae	barnesiella	barnesiella spp.
OTU_1406	0	0	0	0	bacteria	firmicutes	clostridia	clostridiales	lachnospiraceae	anaerostipes	anaerostipes spp.
OTU_1408	0	2	0	0	bacteria	bacteroidetes	bacteroidia	bacteroidales	porphyromonadaceae	barnesiella	barnesiella spp.
OTU_1409	0	0	0	0	bacteria	bacteroidetes	bacteroidia	bacteroidales	porphyromonadaceae	odoribacter	odoribacter spp.
OTU_1410	0	0	0	0	bacteria	bacteroidetes	bacteroidia	bacteroidales	porphyromonadaceae	barnesiella	barnesiella spp.
OTU_1411	0	0	0	0	bacteria	firmicutes	clostridia	clostridiales	ruminococcaceae	ruminococcus	ruminococcus spp.
OTU_1412	0	0	0	0	bacteria	firmicutes	clostridia	clostridiales	lachnospiraceae	acetitomaculum	acetitomaculum spp.
OTU_1413	0	0	0	0	bacteria	firmicutes	bacilli	lactobacillales	streptococcaceae	streptococcus	streptococcus thermophilus
OTU_1414	0	2	0	0	bacteria	firmicutes	clostridia	clostridiales	lachnospiraceae	dorea	dorea spp.
OTU_1415	0	0	0	0	bacteria	bacteroidetes	bacteroidia	bacteroidales	porphyromonadaceae	barnesiella	barnesiella spp.
OTU_1416	0	0	0	0	bacteria	bacteroidetes	bacteroidia	bacteroidales	rikenellaceae	alistipes	alistipes spp.
OTU_1417	0	0	0	0	bacteria	firmicutes	clostridia	clostridiales	lachnospiraceae	roseburia	roseburia faecis
OTU_1418	0	0	0	0	bacteria	firmicutes	clostridia	clostridiales	lachnospiraceae	roseburia	roseburia spp.
OTU_1419	0	0	0	0	bacteria	bacteroidetes	bacteroidia	bacteroidales	prevotellaceae	prevotella	prevotella spp.
OTU_1420	0	0	0	0	bacteria	bacteroidetes	bacteroidia	bacteroidales	porphyromonadaceae	odoribacter	odoribacter spp.
OTU_1421	0	0	0	1	bacteria	firmicutes	clostridia	clostridiales	lachnospiraceae	roseburia	roseburia spp.
OTU_1422	0	0	0	0	bacteria	firmicutes	erysipelotrichia	erysipelotrichales	erysipelotrichaceae	allobaculum	allobaculum spp.
OTU_1423	0	0	0	0	bacteria	firmicutes	bacilli	bacillales	bacillaceae	bacillus	bacillus fumarioli
OTU_1424	0	0	0	0	bacteria	actinobacteria	actinobacteria	actinomycetales	microbacteriaceae	microbacterium	microbacterium aurum
OTU_1425	0	0	0	0	bacteria	firmicutes	clostridia	clostridiales	lachnospiraceae	roseburia	roseburia spp.
OTU_1426	2	2	0	0	bacteria	firmicutes	erysipelotrichia	erysipelotrichales	erysipelotrichaceae	allobaculum	allobaculum sp
OTU_1427	0	0	0	0	bacteria	bacteroidetes	bacteroidia	bacteroidales	rikenellaceae	alistipes	alistipes spp.
OTU_1428	0	0	0	0	bacteria	bacteroidetes	bacteroidia	bacteroidales	prevotellaceae	prevotella	prevotella spp.
OTU_1429	0	0	0	0	bacteria	firmicutes	clostridia	clostridiales	lachnospiraceae	pseudobutyrivibrio	pseudobutyrivibrio spp.
OTU_1430	0	0	0	0	bacteria	bacteroidetes	bacteroidia	bacteroidales	rikenellaceae	alistipes	alistipes spp.
OTU_1431	1	0	0	1	bacteria	firmicutes	erysipelotrichia	erysipelotrichales	erysipelotrichaceae	allobaculum	allobaculum sp
OTU_1432	0	0	0	0	bacteria	firmicutes	clostridia	clostridiales	ruminococcaceae	papillibacter	papillibacter spp.
OTU_1433	0	0	0	0	bacteria	bacteroidetes	bacteroidia	bacteroidales	bacteroidaceae	bacteroides	bacteroides spp.
OTU_1434	0	0	0	0	bacteria	bacteroidetes	bacteroidia	bacteroidales	bacteroidaceae	bacteroides	bacteroides uniformis
OTU_1435	0	0	0	0	bacteria	firmicutes	clostridia	clostridiales	ruminococcaceae	papillibacter	papillibacter spp.
OTU_1436	0	0	0	0	bacteria	firmicutes	erysipelotrichia	erysipelotrichales	erysipelotrichaceae	allobaculum	allobaculum spp.
OTU_1437	0	0	0	0	bacteria	firmicutes	bacilli	bacillales	bacillaceae	anoxybacillus	anoxybacillus spp.
OTU_1438	0	0	0	0	bacteria	firmicutes	clostridia	clostridiales	ruminococcaceae	anaerotruncus	anaerotruncus spp.
OTU_1439	0	0	0	0	bacteria	firmicutes	clostridia	clostridiales	ruminococcaceae	subdoligranulum	subdoligranulum spp.
OTU_1440	0	0	0	0	bacteria	bacteroidetes	bacteroidia	bacteroidales	prevotellaceae	prevotella	prevotella spp.
OTU_1441	0	0	0	0	bacteria	firmicutes	clostridia	clostridiales	lachnospiraceae	roseburia	roseburia spp.
OTU_1442	0	0	0	0	bacteria	firmicutes	erysipelotrichia	erysipelotrichales	erysipelotrichaceae	allobaculum	allobaculum spp.
OTU_1443	0	0	0	0	bacteria	firmicutes	clostridia	clostridiales	lachnospiraceae	pseudobutyrivibrio	pseudobutyrivibrio spp.
OTU_1444	0	0	0	0	bacteria	bacteroidetes	bacteroidia	bacteroidales	porphyromonadaceae	barnesiella	barnesiella spp.
OTU_1445	0	0	0	0	bacteria	firmicutes	clostridia	clostridiales	lachnospiraceae	blautia	blautia spp.
OTU_1446	0	0	0	0	bacteria	bacteroidetes	bacteroidia	bacteroidales	prevotellaceae	prevotella	prevotella spp.
OTU_1447	0	0	0	0	bacteria	bacteroidetes	bacteroidia	bacteroidales	porphyromonadaceae	barnesiella	barnesiella spp.
OTU_1448	0	0	0	0	bacteria	firmicutes	bacilli	bacillales	bacillaceae	geobacillus	geobacillus spp.
OTU_1449	0	0	0	0	bacteria	firmicutes	clostridia	clostridiales	lachnospiraceae	blautia	ruminococcus gnavus
OTU_1450	0	0	0	0	bacteria	firmicutes	clostridia	clostridiales	lachnospiraceae	blautia	blautia spp.
OTU_1451	0	0	0	0	bacteria	firmicutes	clostridia	clostridiales	lachnospiraceae	blautia	blautia spp.
OTU_1452	0	0	0	0	bacteria	firmicutes	clostridia	clostridiales	ruminococcaceae	subdoligranulum	subdoligranulum spp.
OTU_1453	0	0	0	0	bacteria	firmicutes	clostridia	clostridiales	oscillospiraceae	oscillibacter	oscillibacter spp.
OTU_1454	0	0	0	0	bacteria	firmicutes	clostridia	clostridiales	lachnospiraceae	roseburia	mouse gut
OTU_1455	0	0	0	0	bacteria	bacteroidetes	bacteroidia	bacteroidales	porphyromonadaceae	barnesiella	barnesiella spp.
OTU_1456	0	0	0	0	bacteria	firmicutes	clostridia	clostridiales	lachnospiraceae	roseburia	roseburia spp.
OTU_1457	0	0	0	0	bacteria	bacteroidetes	bacteroidia	bacteroidales	bacteroidaceae	bacteroides	bacteroides spp.
OTU_1458	0	0	0	0	bacteria	firmicutes	clostridia	clostridiales	lachnospiraceae	roseburia	roseburia spp.
OTU_1459	0	0	0	0	bacteria	bacteroidetes	bacteroidia	bacteroidales	rikenellaceae	alistipes	alistipes spp.
OTU_1460	0	0	0	0	bacteria	firmicutes	bacilli	lactobacillales	lactobacillaceae	lactobacillus	lactobacillus spp.
OTU_1461	0	0	0	1	bacteria	firmicutes	clostridia	clostridiales	lachnospiraceae	blautia	blautia producta
OTU_1462	0	0	0	0	bacteria	firmicutes	clostridia	clostridiales	lachnospiraceae	roseburia	roseburia spp.
OTU_1463	0	1	0	0	bacteria	firmicutes	clostridia	clostridiales	lachnospiraceae	roseburia	roseburia spp.
OTU_1464	0	0	0	0	bacteria	firmicutes	clostridia	clostridiales	lachnospiraceae	blautia	ruminococcus gnavus
OTU_1465	0	0	0	0	bacteria	bacteroidetes	bacteroidia	bacteroidales	porphyromonadaceae	barnesiella	barnesiella spp.
OTU_1466	0	0	0	0	bacteria	bacteroidetes	bacteroidia	bacteroidales	rikenellaceae	alistipes	alistipes spp.
OTU_1467	0	0	1	0	bacteria	firmicutes	clostridia	clostridiales	lachnospiraceae	roseburia	roseburia spp.
OTU_1468	0	0	0	0	bacteria	firmicutes	clostridia	clostridiales	ruminococcaceae	ruminococcus	human gut
OTU_1469	0	0	0	0	bacteria	firmicutes	clostridia	clostridiales	lachnospiraceae	oribacterium	oribacterium spp.
OTU_1470	0	0	0	0	bacteria	proteobacteria	gammaproteobacteria	vibrionales	vibrionaceae	vibrio	vibrio cholerae
OTU_1471	0	0	0	0	bacteria	firmicutes	clostridia	clostridiales	ruminococcaceae	ruminococcus	ruminococcus spp.
OTU_1472	0	0	0	0	bacteria	bacteroidetes	bacteroidia	bacteroidales	bacteroidaceae	bacteroides	bacteroides spp.
OTU_1473	0	0	0	0	bacteria	firmicutes	erysipelotrichia	erysipelotrichales	erysipelotrichaceae	erysipelothrix	erysipelothrix spp.
OTU_1474	0	0	0	0	bacteria	firmicutes	clostridia	clostridiales	lachnospiraceae	butyrivibrio	butyrivibrio spp.
OTU_1475	0	0	0	0	bacteria	bacteroidetes	bacteroidia	bacteroidales	rikenellaceae	alistipes	alistipes spp.
OTU_1476	0	0	0	0	bacteria	firmicutes	clostridia	clostridiales	ruminococcaceae	ruminococcus	ruminococcus spp.
OTU_1477	0	0	0	0	bacteria	firmicutes	clostridia	clostridiales	ruminococcaceae	ruminococcus	ruminococcus spp.
OTU_1478	2	1	3	2	bacteria	firmicutes	erysipelotrichia	erysipelotrichales	erysipelotrichaceae	allobaculum	allobaculum spp.
OTU_1479	0	0	0	0	bacteria	firmicutes	clostridia	clostridiales	lachnospiraceae	lachnoclostridium	clostridium hathewayi
OTU_1480	0	1	0	1	bacteria	firmicutes	clostridia	clostridiales	lachnospiraceae	roseburia	roseburia spp.
OTU_1481	0	0	0	0	bacteria	firmicutes	clostridia	clostridiales	lachnospiraceae	blautia	blautia spp.
OTU_1482	0	0	0	0	bacteria	firmicutes	clostridia	clostridiales	ruminococcaceae	ruminococcus	ruminococcus spp.
OTU_1483	0	0	0	0	bacteria	bacteroidetes	bacteroidia	bacteroidales	prevotellaceae	prevotella	prevotella spp.
OTU_1484	0	0	0	0	bacteria	bacteroidetes	bacteroidia	bacteroidales	bacteroidaceae	bacteroides	bacteroides spp.
OTU_1485	2	2	3	2	bacteria	firmicutes	clostridia	clostridiales	lachnospiraceae	roseburia	roseburia spp.
OTU_1486	0	0	0	0	bacteria	bacteroidetes	bacteroidia	bacteroidales	prevotellaceae	prevotella	prevotella spp.
OTU_1487	0	0	1	0	bacteria	firmicutes	bacilli	lactobacillales	streptococcaceae	streptococcus	streptococcus thermophilus
OTU_1488	0	0	0	0	bacteria	firmicutes	clostridia	clostridiales	lachnospiraceae	coprococcus	coprococcus spp.
OTU_1489	0	0	0	0	bacteria	firmicutes	clostridia	clostridiales	ruminococcaceae	fastidiosipila	fastidiosipila spp.
OTU_1490	0	0	0	0	bacteria	firmicutes	bacilli	bacillales	bacillales	dehalobacterium	dehalobacterium spp.
OTU_1491	2	0	0	0	bacteria	firmicutes	erysipelotrichia	erysipelotrichales	erysipelotrichaceae	allobaculum	allobaculum spp.
OTU_1492	0	0	0	0	bacteria	bacteroidetes	bacteroidia	bacteroidales	bacteroidaceae	bacteroides	bacteroides spp.
OTU_1493	0	0	0	0	bacteria	firmicutes	erysipelotrichia	erysipelotrichales	erysipelotrichaceae	allobaculum	allobaculum sp
OTU_1494	0	0	0	0	bacteria	firmicutes	clostridia	clostridiales	lachnospiraceae	roseburia	roseburia spp.
OTU_1495	0	0	0	0	bacteria	bacteroidetes	bacteroidia	bacteroidales	prevotellaceae	prevotella	prevotella spp.
OTU_1496	0	0	0	0	bacteria	proteobacteria	betaproteobacteria	burkholderiales	sutterellaceae	parasutterella	parasutterella spp.
OTU_1497	0	0	0	0	bacteria	proteobacteria	betaproteobacteria	burkholderiales	sutterellaceae	parasutterella	parasutterella spp.
OTU_1498	0	0	0	0	bacteria	bacteroidetes	bacteroidia	bacteroidales	porphyromonadaceae	barnesiella	barnesiella spp.
OTU_1499	0	0	0	0	bacteria	firmicutes	clostridia	clostridiales	clostridiaceae	clostridium	clostridium fusiformis
OTU_1500	0	0	0	0	bacteria	firmicutes	clostridia	clostridiales	lachnospiraceae	roseburia	roseburia spp.
OTU_1501	0	0	0	0	bacteria	firmicutes	clostridia	clostridiales	ruminococcaceae	ruminococcus	ruminococcus spp.
OTU_1502	0	0	0	0	bacteria	bacteroidetes	bacteroidia	bacteroidales	bacteroidaceae	bacteroides	bacteroides spp.
OTU_1503	0	0	0	0	bacteria	bacteroidetes	bacteroidia	bacteroidales	porphyromonadaceae	barnesiella	barnesiella spp.
OTU_1504	1	1	0	0	bacteria	firmicutes	bacilli	lactobacillales	streptococcaceae	streptococcus	streptococcus hyointestinalis
OTU_1505	0	0	0	0	bacteria	firmicutes	clostridia	clostridiales	lachnospiraceae	oribacterium	oribacterium spp.
OTU_1506	1	0	0	0	bacteria	bacteroidetes	bacteroidia	bacteroidales	prevotellaceae	prevotella	prevotella spp.
OTU_1507	0	0	0	0	bacteria	firmicutes	bacilli	bacillales	bacillaceae	anoxybacillus	anoxybacillus bogrovensis
OTU_1508	0	0	0	2	bacteria	firmicutes	bacilli	lactobacillales	enterococcaceae	enterococcus	enterococcus faecium
OTU_1509	0	0	0	0	bacteria	firmicutes	clostridia	clostridiales	lachnospiraceae	roseburia	roseburia spp.
OTU_1510	0	0	0	0	bacteria	bacteroidetes	bacteroidia	bacteroidales	prevotellaceae	prevotella	prevotella spp.
OTU_1511	0	0	0	0	bacteria	firmicutes	erysipelotrichia	erysipelotrichales	erysipelotrichaceae	allobaculum	allobaculum spp.
OTU_1512	0	0	0	0	bacteria	firmicutes	erysipelotrichia	erysipelotrichales	erysipelotrichaceae	allobaculum	allobaculum spp.
OTU_1513	0	0	0	0	bacteria	firmicutes	clostridia	clostridiales	lachnospiraceae	roseburia	roseburia spp.
OTU_1514	0	0	0	0	bacteria	bacteroidetes	bacteroidia	bacteroidales	porphyromonadaceae	barnesiella	barnesiella spp.
OTU_1515	0	0	0	0	bacteria	firmicutes	bacilli	bacillales	bacillaceae	geobacillus	geobacillus spp.
OTU_1516	0	0	0	0	bacteria	firmicutes	clostridia	clostridiales	ruminococcaceae	ruminococcus	ruminococcus spp.
OTU_1517	0	0	0	0	bacteria	bacteroidetes	bacteroidia	bacteroidales	porphyromonadaceae	barnesiella	barnesiella spp.
OTU_1519	0	0	0	0	bacteria	firmicutes	clostridia	clostridiales	lachnospiraceae	dorea	dorea spp.
OTU_1520	4	5	1	2	bacteria	firmicutes	bacilli	lactobacillales	lactobacillaceae	lactobacillus	lactobacillus spp.
OTU_1521	0	0	0	0	bacteria	firmicutes	bacilli	lactobacillales	lactobacillaceae	lactobacillus	lactobacillus spp.
OTU_1522	0	0	0	0	bacteria	firmicutes	clostridia	clostridiales	clostridiaceae	clostridium	clostridium spp.
OTU_1523	0	0	0	0	bacteria	firmicutes	clostridia	clostridiales	ruminococcaceae	subdoligranulum	subdoligranulum spp.
OTU_1524	0	0	0	0	bacteria	actinobacteria	actinobacteria	bifidobacteriales	bifidobacteriaceae	bifidobacterium	bifidobacterium spp.
OTU_1525	0	0	0	0	bacteria	firmicutes	clostridia	clostridiales	ruminococcaceae	ruminococcus	ruminococcus spp.
OTU_1526	0	0	0	0	bacteria	firmicutes	clostridia	clostridiales	ruminococcaceae	ruminococcus	ruminococcus spp.
OTU_1527	0	0	0	0	bacteria	bacteroidetes	bacteroidia	bacteroidales	prevotellaceae	prevotella	prevotella shahii
OTU_1528	0	0	0	0	bacteria	firmicutes	clostridia	clostridiales	clostridiales	flavonifractor	flavonifractor spp.
OTU_1529	0	0	0	0	bacteria	proteobacteria	gammaproteobacteria	pseudomonadales	moraxellaceae	acinetobacter	acinetobacter spp.
OTU_1530	0	0	0	0	bacteria	firmicutes	clostridia	clostridiales	ruminococcaceae	ruminococcus	ruminococcus spp.
OTU_1531	0	0	0	0	bacteria	firmicutes	clostridia	clostridiales	ruminococcaceae	ruminococcus	ruminococcus spp.
OTU_1532	7	2	6	0	bacteria	firmicutes	erysipelotrichia	erysipelotrichales	erysipelotrichaceae	allobaculum	allobaculum sp
OTU_1533	0	0	0	0	bacteria	firmicutes	erysipelotrichia	erysipelotrichales	erysipelotrichaceae	allobaculum	allobaculum spp.
OTU_1534	0	0	0	0	bacteria	firmicutes	clostridia	clostridiales	ruminococcaceae	ruminococcus	ruminococcus spp.
OTU_1535	1	12	0	8	bacteria	firmicutes	bacilli	lactobacillales	streptococcaceae	streptococcus	streptococcus hyointestinalis
OTU_1536	0	0	1	0	bacteria	firmicutes	clostridia	clostridiales	lachnospiraceae	coprococcus	coprococcus spp.
OTU_1537	0	0	0	4	bacteria	firmicutes	clostridia	clostridiales	lachnospiraceae	blautia	blautia spp.
OTU_1539	0	0	0	0	bacteria	firmicutes	clostridia	clostridiales	lachnospiraceae	roseburia	roseburia spp.
OTU_1540	0	0	0	0	bacteria	firmicutes	clostridia	clostridiales	lachnospiraceae	blautia	ruminococcus gnavus
OTU_1541	0	0	0	0	bacteria	firmicutes	clostridia	clostridiales	oscillospiraceae	oscillibacter	oscillibacter spp.
OTU_1542	0	0	1	3	bacteria	firmicutes	bacilli	lactobacillales	streptococcaceae	streptococcus	streptococcus hyointestinalis
OTU_1543	0	0	0	0	bacteria	firmicutes	clostridia	clostridiales	ruminococcaceae	faecalibacterium	faecalibacterium spp.
OTU_1544	0	0	1	0	bacteria	firmicutes	clostridia	clostridiales	ruminococcaceae	ruminococcus	ruminococcus spp.
OTU_1545	0	0	0	0	bacteria	firmicutes	clostridia	clostridiales	lachnospiraceae	dorea	dorea spp.
OTU_1546	0	0	0	1	bacteria	bacteroidetes	bacteroidia	bacteroidales	porphyromonadaceae	barnesiella	barnesiella spp.
OTU_1547	0	0	0	2	bacteria	firmicutes	clostridia	clostridiales	lachnospiraceae	moryella	moryella spp.
OTU_1548	1	0	1	0	bacteria	proteobacteria	gammaproteobacteria	enterobacteriales	enterobacteriaceae	proteus	proteus mirabilis
OTU_1549	0	0	0	0	bacteria	firmicutes	clostridia	clostridiales	ruminococcaceae	subdoligranulum	subdoligranulum spp.
OTU_1550	0	0	0	0	bacteria	actinobacteria	actinobacteria	actinomycetales	corynebacteriaceae	corynebacterium	corynebacterium matruchotii
OTU_1551	0	0	0	0	bacteria	bacteroidetes	bacteroidia	bacteroidales	porphyromonadaceae	barnesiella	barnesiella spp.
OTU_1552	0	0	0	0	bacteria	bacteroidetes	bacteroidia	bacteroidales	bacteroidaceae	bacteroides	bacteroides spp.
OTU_1553	4	1	0	2	bacteria	firmicutes	erysipelotrichia	erysipelotrichales	erysipelotrichaceae	allobaculum	allobaculum spp.
OTU_1554	0	0	0	0	bacteria	firmicutes	clostridia	clostridiales	ruminococcaceae	subdoligranulum	subdoligranulum spp.
OTU_1555	0	0	0	0	bacteria	bacteroidetes	bacteroidia	bacteroidales	porphyromonadaceae	barnesiella	barnesiella spp.
OTU_1556	0	0	0	3	bacteria	planctomycetes	planctomycetia	planctomycetales	planctomycetaceae	gemmata	gemmata spp.
OTU_1557	0	0	0	0	bacteria	firmicutes	clostridia	clostridiales	ruminococcaceae	ruminococcus	human gut
OTU_1558	0	0	0	0	bacteria	firmicutes	clostridia	clostridiales	lachnospiraceae	roseburia	roseburia spp.
OTU_1559	0	0	0	1	bacteria	actinobacteria	actinobacteria	frankiales	sporichthyaceae	hgci_clade	hgci_clade spp.
OTU_1560	0	0	0	0	bacteria	bacteroidetes	bacteroidia	bacteroidales	prevotellaceae	prevotella	prevotella spp.
OTU_1561	0	0	0	0	bacteria	bacteroidetes	bacteroidia	bacteroidales	rikenellaceae	alistipes	alistipes spp.
OTU_1562	0	0	0	0	bacteria	firmicutes	clostridia	clostridiales	lachnospiraceae	dorea	dorea spp.
OTU_1563	0	0	0	0	bacteria	bacteroidetes	bacteroidia	bacteroidales	bacteroidaceae	bacteroides	bacteroides spp.
OTU_1564	0	0	0	0	bacteria	bacteroidetes	bacteroidia	bacteroidales	prevotellaceae	prevotella	prevotella spp.
OTU_1565	0	0	0	0	bacteria	actinobacteria	actinobacteria	actinomycetales	micrococcaceae	arthrobacter	arthrobacter spp.
OTU_1566	0	0	0	0	bacteria	bacteroidetes	bacteroidia	bacteroidales	bacteroidaceae	bacteroides	bacteroides acidifaciens
OTU_1567	0	0	0	0	bacteria	firmicutes	clostridia	clostridiales	lachnospiraceae	acetitomaculum	acetitomaculum spp.
OTU_1568	0	0	0	0	bacteria	firmicutes	clostridia	clostridiales	lachnospiraceae	oribacterium	oribacterium spp.
OTU_1569	0	1	1	0	bacteria	firmicutes	bacilli	lactobacillales	streptococcaceae	streptococcus	streptococcus hyointestinalis
OTU_1570	0	0	0	0	bacteria	firmicutes	clostridia	clostridiales	lachnospiraceae	pseudobutyrivibrio	pseudobutyrivibrio spp.
OTU_1571	0	0	0	0	bacteria	firmicutes	clostridia	clostridiales	ruminococcaceae	subdoligranulum	subdoligranulum spp.
OTU_1572	0	0	0	0	bacteria	actinobacteria	actinobacteria	bifidobacteriales	bifidobacteriaceae	bifidobacterium	bifidobacterium pseudolongum
OTU_1573	0	0	0	0	bacteria	proteobacteria	betaproteobacteria	burkholderiales	sutterellaceae	parasutterella	parasutterella spp.
OTU_1574	0	0	0	0	bacteria	bacteroidetes	bacteroidia	bacteroidales	porphyromonadaceae	barnesiella	barnesiella spp.
OTU_1575	0	0	0	0	bacteria	firmicutes	erysipelotrichia	erysipelotrichales	erysipelotrichaceae	allobaculum	allobaculum spp.
OTU_1576	0	0	0	0	bacteria	firmicutes	clostridia	clostridiales	lachnospiraceae	acetitomaculum	acetitomaculum spp.
OTU_1577	0	0	0	0	bacteria	firmicutes	bacilli	bacillales	bacillaceae	geobacillus	geobacillus spp.
OTU_1578	0	0	0	0	bacteria	firmicutes	erysipelotrichia	erysipelotrichales	erysipelotrichaceae	allobaculum	allobaculum spp.
OTU_1579	0	0	0	0	bacteria	firmicutes	clostridia	clostridiales	oscillospiraceae	oscillibacter	oscillibacter spp.
OTU_1580	0	0	0	0	bacteria	firmicutes	clostridia	clostridiales	ruminococcaceae	ruminococcus	ruminococcus spp.
OTU_1581	0	0	0	0	bacteria	firmicutes	clostridia	clostridiales	clostridiaceae	sarcina	sarcina spp.
OTU_1582	0	0	0	0	bacteria	firmicutes	clostridia	clostridiales	lachnospiraceae	coprococcus	coprococcus spp.
OTU_1583	0	0	0	0	bacteria	firmicutes	clostridia	clostridiales	lachnospiraceae	marvinbryantia	marvinbryantia spp.
OTU_1584	0	0	0	0	bacteria	bacteroidetes	flavobacteriia	flavobacteriales	flavobacteriaceae	sejongia	sejongia spp.
OTU_1585	0	0	0	1	bacteria	firmicutes	bacilli	lactobacillales	streptococcaceae	streptococcus	streptococcus hyointestinalis
OTU_1586	0	0	0	0	bacteria	firmicutes	clostridia	clostridiales	ruminococcaceae	ruminococcus	ruminococcus spp.
OTU_1587	0	0	0	0	bacteria	firmicutes	bacilli	lactobacillales	lactobacillaceae	lactobacillus	lactobacillus spp.
OTU_1588	0	0	0	0	bacteria	firmicutes	clostridia	clostridiales	lachnospiraceae	roseburia	roseburia spp.
OTU_1589	0	1	0	0	bacteria	firmicutes	bacilli	lactobacillales	streptococcaceae	streptococcus	streptococcus spp.
OTU_1590	0	0	0	0	bacteria	firmicutes	clostridia	clostridiales	ruminococcaceae	ruminococcus	ruminococcus spp.
OTU_1591	0	0	0	0	bacteria	firmicutes	clostridia	clostridiales	lachnospiraceae	roseburia	roseburia spp.
OTU_1592	0	0	0	0	bacteria	proteobacteria	betaproteobacteria	burkholderiales	sutterellaceae	parasutterella	parasutterella spp.
OTU_1593	0	0	0	0	bacteria	firmicutes	erysipelotrichia	erysipelotrichales	erysipelotrichaceae	turicibacter	turicibacter spp.
OTU_1594	0	1	0	0	bacteria	actinobacteria	actinobacteria	bifidobacteriales	bifidobacteriaceae	bifidobacterium	bifidobacterium pseudolongum
OTU_1595	0	0	0	0	bacteria	firmicutes	clostridia	clostridiales	clostridiaceae	clostridium	clostridium spp.
OTU_1596	0	0	0	0	bacteria	firmicutes	clostridia	clostridiales	lachnospiraceae	moryella	moryella spp.
OTU_1597	0	0	0	0	bacteria	firmicutes	clostridia	clostridiales	lachnospiraceae	blautia	blautia spp.
OTU_1599	0	0	0	0	bacteria	bacteroidetes	bacteroidia	bacteroidales	porphyromonadaceae	barnesiella	barnesiella spp.
OTU_1600	0	0	0	0	bacteria	firmicutes	clostridia	clostridiales	lachnospiraceae	roseburia	roseburia spp.
OTU_1601	0	0	0	0	bacteria	firmicutes	clostridia	clostridiales	lachnospiraceae	blautia	blautia spp.
OTU_1602	0	0	0	0	bacteria	firmicutes	erysipelotrichia	erysipelotrichales	erysipelotrichaceae	allobaculum	allobaculum sp
OTU_1603	0	0	0	0	bacteria	bacteroidetes	bacteroidia	bacteroidales	bacteroidaceae	bacteroides	bacteroides spp.
OTU_1604	0	0	0	0	bacteria	firmicutes	bacilli	lactobacillales	streptococcaceae	streptococcus	streptococcus hyointestinalis
OTU_1605	0	0	0	0	bacteria	firmicutes	clostridia	clostridiales	ruminococcaceae	faecalibacterium	faecalibacterium spp.
OTU_1606	0	0	0	0	bacteria	proteobacteria	gammaproteobacteria	pseudomonadales	moraxellaceae	acinetobacter	acinetobacter spp.
OTU_1607	0	0	0	0	bacteria	bacteroidetes	bacteroidia	bacteroidales	bacteroidaceae	bacteroides	bacteroides spp.
OTU_1608	0	0	0	0	bacteria	bacteroidetes	bacteroidia	bacteroidales	porphyromonadaceae	barnesiella	barnesiella spp.
OTU_1609	0	0	0	0	bacteria	bacteroidetes	bacteroidia	bacteroidales	porphyromonadaceae	barnesiella	barnesiella spp.
OTU_1610	0	0	0	0	bacteria	firmicutes	clostridia	clostridiales	lachnospiraceae	roseburia	roseburia spp.
OTU_1611	0	0	0	0	bacteria	firmicutes	clostridia	clostridiales	lachnospiraceae	coprococcus	coprococcus spp.
OTU_1612	0	0	0	0	bacteria	bacteroidetes	bacteroidia	bacteroidales	bacteroidaceae	bacteroides	bacteroides spp.
OTU_1613	0	0	0	0	bacteria	firmicutes	bacilli	lactobacillales	lactobacillaceae	lactobacillus	lactobacillus spp.
OTU_1614	0	3	0	0	bacteria	firmicutes	bacilli	lactobacillales	streptococcaceae	streptococcus	streptococcus sanguinis
OTU_1615	0	0	0	0	bacteria	actinobacteria	actinobacteria	actinomycetales	microbacteriaceae	frigoribacterium	frigoribacterium spp.
OTU_1616	0	0	0	0	bacteria	firmicutes	clostridia	clostridiales	ruminococcaceae	ruminococcus	ruminococcus spp.
OTU_1617	0	0	0	0	bacteria	firmicutes	bacilli	lactobacillales	streptococcaceae	streptococcus	streptococcus hyointestinalis
OTU_1619	0	0	0	0	bacteria	firmicutes	erysipelotrichia	erysipelotrichales	erysipelotrichaceae	turicibacter	turicibacter spp.
OTU_1620	0	0	0	0	bacteria	bacteroidetes	bacteroidia	bacteroidales	rikenellaceae	alistipes	alistipes spp.
OTU_1621	0	0	0	0	bacteria	firmicutes	bacilli	lactobacillales	streptococcaceae	streptococcus	streptococcus spp.
OTU_1622	0	1	0	0	bacteria	firmicutes	bacilli	bacillales	paenibacillaceae	paenibacillus	paenibacillus spp.
OTU_1623	0	0	0	0	bacteria	firmicutes	clostridia	clostridiales	lachnospiraceae	anaerostipes	anaerostipes spp.
OTU_1624	0	0	0	0	bacteria	firmicutes	clostridia	clostridiales	clostridiaceae	clostridium	clostridium spp.
OTU_1625	0	0	0	0	bacteria	firmicutes	clostridia	clostridiales	clostridiaceae	clostridium	clostridium spp.
OTU_1626	0	0	0	0	bacteria	bacteroidetes	bacteroidia	bacteroidales	prevotellaceae	prevotella	prevotella spp.
OTU_1627	0	0	0	0	bacteria	firmicutes	erysipelotrichia	erysipelotrichales	erysipelotrichaceae	allobaculum	allobaculum spp.
OTU_1628	0	0	0	1	bacteria	proteobacteria	gammaproteobacteria	enterobacteriales	enterobacteriaceae	escherichia	escherichia fergusonii
OTU_1629	0	0	0	0	bacteria	actinobacteria	actinobacteria	coriobacteriales	coriobacteriaceae	enterorhabdus	enterorhabdus spp.
OTU_1630	0	0	1	0	bacteria	firmicutes	clostridia	clostridiales	lachnospiraceae	blautia	blautia spp.
OTU_1631	1	0	0	3	bacteria	firmicutes	clostridia	clostridiales	lachnospiraceae	blautia	blautia spp.
OTU_1632	0	0	0	0	bacteria	bacteroidetes	bacteroidia	bacteroidales	porphyromonadaceae	barnesiella	barnesiella spp.
OTU_1634	0	1	0	0	bacteria	firmicutes	bacilli	lactobacillales	lactobacillaceae	lactobacillus	lactobacillus spp.
OTU_1635	0	0	0	0	bacteria	proteobacteria	betaproteobacteria	burkholderiales	sutterellaceae	parasutterella	parasutterella spp.
OTU_1636	0	1	0	0	bacteria	bacteroidetes	bacteroidia	bacteroidales	porphyromonadaceae	barnesiella	barnesiella spp.
OTU_1637	0	0	0	0	bacteria	bacteroidetes	bacteroidia	bacteroidales	prevotellaceae	prevotella	prevotella spp.
OTU_1638	0	0	0	0	bacteria	firmicutes	clostridia	clostridiales	ruminococcaceae	ruminococcus	ruminococcus spp.
OTU_1639	0	0	0	0	bacteria	bacteroidetes	bacteroidia	bacteroidales	porphyromonadaceae	barnesiella	barnesiella spp.
OTU_1640	0	0	0	0	bacteria	firmicutes	erysipelotrichia	erysipelotrichales	erysipelotrichaceae	erysipelatoclostridium	clostridium innocuum
OTU_1641	0	0	0	1	bacteria	firmicutes	clostridia	clostridiales	lachnospiraceae	marvinbryantia	marvinbryantia spp.
OTU_1642	0	0	0	0	bacteria	firmicutes	clostridia	clostridiales	lachnospiraceae	anaerostipes	anaerostipes spp.
OTU_1643	0	0	0	0	bacteria	firmicutes	clostridia	clostridiales	lachnospiraceae	blautia	blautia spp.
OTU_1644	0	0	0	0	bacteria	bacteroidetes	bacteroidia	bacteroidales	rikenellaceae	alistipes	alistipes spp.
OTU_1645	0	0	0	0	bacteria	bacteroidetes	bacteroidia	bacteroidales	porphyromonadaceae	barnesiella	barnesiella spp.
OTU_1646	0	0	0	0	bacteria	firmicutes	clostridia	clostridiales	lachnospiraceae	marvinbryantia	marvinbryantia spp.
OTU_1647	0	0	0	0	bacteria	firmicutes	clostridia	clostridiales	ruminococcaceae	ruminococcus	ruminococcus spp.
OTU_1648	0	0	0	0	bacteria	firmicutes	clostridia	clostridiales	oscillospiraceae	oscillibacter	oscillibacter spp.
OTU_1649	0	0	0	0	bacteria	firmicutes	clostridia	clostridiales	lachnospiraceae	coprococcus	coprococcus spp.
OTU_1650	0	0	0	0	bacteria	firmicutes	clostridia	clostridiales	lachnospiraceae	blautia	blautia spp.
OTU_1651	0	0	0	0	bacteria	firmicutes	bacilli	lactobacillales	streptococcaceae	streptococcus	streptococcus suis
OTU_1652	0	0	0	0	bacteria	firmicutes	clostridia	clostridiales	lachnospiraceae	marvinbryantia	marvinbryantia spp.
OTU_1653	0	0	0	0	bacteria	firmicutes	clostridia	clostridiales	ruminococcaceae	ruminococcus	ruminococcus spp.
OTU_1654	0	0	0	0	bacteria	firmicutes	clostridia	clostridiales	ruminococcaceae	anaerotruncus	anaerotruncus spp.
OTU_1655	0	0	0	0	bacteria	bacteroidetes	bacteroidia	bacteroidales	rikenellaceae	alistipes	alistipes spp.
OTU_1656	0	0	0	0	bacteria	bacteroidetes	bacteroidia	bacteroidales	porphyromonadaceae	barnesiella	barnesiella spp.
OTU_1657	0	0	0	0	bacteria	firmicutes	clostridia	clostridiales	lachnospiraceae	blautia	ruminococcus gnavus
OTU_1658	0	0	0	0	bacteria	bacteroidetes	bacteroidia	bacteroidales	rikenellaceae	alistipes	alistipes spp.
OTU_1659	0	0	0	0	bacteria	firmicutes	clostridia	clostridiales	lachnospiraceae	blautia	ruminococcus gnavus
OTU_1660	0	0	0	0	bacteria	firmicutes	clostridia	clostridiales	eubacteriaceae	eubacterium	eubacterium rectale
OTU_1661	0	0	0	0	bacteria	firmicutes	clostridia	clostridiales	eubacteriaceae	eubacterium	eubacterium rectale
OTU_1662	0	0	0	0	bacteria	firmicutes	clostridia	clostridiales	lachnospiraceae	blautia	ruminococcus gnavus
OTU_1663	0	2	0	0	bacteria	actinobacteria	actinobacteria	coriobacteriales	coriobacteriaceae	enterorhabdus	enterorhabdus spp.
OTU_1664	0	0	0	0	bacteria	firmicutes	clostridia	clostridiales	clostridiales	flavonifractor	flavonifractor spp.
OTU_1665	0	0	0	0	bacteria	proteobacteria	betaproteobacteria	burkholderiales	sutterellaceae	parasutterella	parasutterella spp.
OTU_1666	0	1	1	0	bacteria	firmicutes	erysipelotrichia	erysipelotrichales	erysipelotrichaceae	allobaculum	allobaculum spp.
OTU_1667	0	0	0	0	bacteria	firmicutes	clostridia	clostridiales	ruminococcaceae	ruminococcus	ruminococcus spp.
OTU_1668	0	0	0	0	bacteria	firmicutes	clostridia	clostridiales	lachnospiraceae	roseburia	roseburia spp.
OTU_1669	1	0	0	1	bacteria	firmicutes	erysipelotrichia	erysipelotrichales	erysipelotrichaceae	allobaculum	allobaculum spp.
OTU_1670	0	0	0	0	bacteria	firmicutes	erysipelotrichia	erysipelotrichales	erysipelotrichaceae	allobaculum	allobaculum spp.
OTU_1672	0	0	0	0	bacteria	firmicutes	clostridia	clostridiales	lachnospiraceae	roseburia	roseburia spp.
OTU_1673	0	0	0	0	bacteria	bacteroidetes	bacteroidia	bacteroidales	porphyromonadaceae	barnesiella	barnesiella spp.
OTU_1675	0	0	0	0	bacteria	firmicutes	clostridia	clostridiales	ruminococcaceae	anaerotruncus	anaerotruncus spp.
OTU_1676	0	0	0	0	bacteria	firmicutes	clostridia	clostridiales	ruminococcaceae	ruminococcus	ruminococcus spp.
OTU_1677	0	0	0	0	bacteria	bacteroidetes	bacteroidia	bacteroidales	bacteroidaceae	bacteroides	bacteroides spp.
OTU_1678	2	3	1	0	bacteria	firmicutes	erysipelotrichia	erysipelotrichales	erysipelotrichaceae	allobaculum	allobaculum spp.
OTU_1679	0	0	0	0	bacteria	bacteroidetes	bacteroidia	bacteroidales	rikenellaceae	alistipes	alistipes spp.
OTU_1680	0	0	0	0	bacteria	bacteroidetes	bacteroidia	bacteroidales	bacteroidaceae	bacteroides	bacteroides spp.
OTU_1681	0	0	1	0	bacteria	firmicutes	bacilli	lactobacillales	lactobacillaceae	lactobacillus	lactobacillus spp.
OTU_1682	0	0	0	0	bacteria	firmicutes	clostridia	clostridiales	lachnospiraceae	roseburia	roseburia spp.
OTU_1683	0	0	0	0	bacteria	bacteroidetes	bacteroidia	bacteroidales	porphyromonadaceae	parabacteroides	parabacteroides goldsteinii
OTU_1685	0	0	0	0	bacteria	firmicutes	bacilli	lactobacillales	lactobacillaceae	lactobacillus	lactobacillus spp.
OTU_1686	1	0	0	0	bacteria	firmicutes	clostridia	clostridiales	lachnospiraceae	blautia	blautia spp.
OTU_1688	0	0	0	0	bacteria	firmicutes	clostridia	clostridiales	lachnospiraceae	blautia	blautia spp.
OTU_1689	0	0	0	0	bacteria	firmicutes	erysipelotrichia	erysipelotrichales	erysipelotrichaceae	allobaculum	allobaculum spp.
OTU_1690	0	0	0	0	bacteria	firmicutes	clostridia	clostridiales	ruminococcaceae	ruminococcus	ruminococcus spp.
OTU_1691	0	0	1	0	bacteria	proteobacteria	gammaproteobacteria	pasteurellales	pasteurellaceae	pasteurella	pasteurella pneumotropica
OTU_1692	0	0	0	0	bacteria	firmicutes	clostridia	clostridiales	clostridiales	pseudoflavonifractor	bacteroides capillosus
OTU_1693	0	0	0	0	bacteria	firmicutes	erysipelotrichia	erysipelotrichales	erysipelotrichaceae	turicibacter	turicibacter spp.
OTU_1694	0	0	0	0	bacteria	firmicutes	bacilli	lactobacillales	lactobacillaceae	lactobacillus	lactobacillus spp.
OTU_1695	0	0	0	0	bacteria	firmicutes	clostridia	clostridiales	ruminococcaceae	ruminococcus	ruminococcus spp.
OTU_1697	0	1	0	1	bacteria	firmicutes	erysipelotrichia	erysipelotrichales	erysipelotrichaceae	allobaculum	allobaculum spp.
OTU_1699	0	0	0	0	bacteria	bacteroidetes	bacteroidia	bacteroidales	rikenellaceae	alistipes	alistipes spp.
OTU_1700	0	0	0	0	bacteria	firmicutes	clostridia	clostridiales	lachnospiraceae	pseudobutyrivibrio	pseudobutyrivibrio spp.
OTU_1701	0	0	0	0	bacteria	firmicutes	clostridia	clostridiales	lachnospiraceae	roseburia	roseburia spp.
OTU_1702	0	0	0	0	bacteria	firmicutes	clostridia	clostridiales	oscillospiraceae	oscillibacter	oscillibacter spp.
OTU_1703	0	0	0	0	bacteria	firmicutes	bacilli	lactobacillales	lactobacillaceae	lactobacillus	lactobacillus spp.
OTU_1704	0	0	0	0	bacteria	firmicutes	clostridia	clostridiales	ruminococcaceae	ruminococcus	ruminococcus spp.
OTU_1705	0	0	0	0	bacteria	firmicutes	clostridia	clostridiales	lachnospiraceae	coprococcus	coprococcus spp.
OTU_1706	0	0	0	0	bacteria	firmicutes	bacilli	lactobacillales	lactobacillaceae	lactobacillus	lactobacillus vaginalis
OTU_1707	0	0	0	0	bacteria	bacteroidetes	bacteroidia	bacteroidales	prevotellaceae	prevotella	prevotella spp.
OTU_1708	0	0	0	0	bacteria	firmicutes	clostridia	clostridiales	ruminococcaceae	ruminococcus	ruminococcus spp.
OTU_1709	0	0	0	0	bacteria	bacteroidetes	bacteroidia	bacteroidales	porphyromonadaceae	parabacteroides	parabacteroides gordonii
OTU_1710	0	0	0	0	bacteria	bacteroidetes	bacteroidia	bacteroidales	prevotellaceae	prevotella	prevotella spp.
OTU_1711	0	0	0	0	bacteria	tenericutes	mollicutes	anaeroplasmatales	anaeroplasmataceae	anaeroplasma	anaeroplasma spp.
OTU_1712	0	0	0	0	bacteria	bacteroidetes	bacteroidia	bacteroidales	porphyromonadaceae	parabacteroides	parabacteroides gordonii
OTU_1713	0	0	0	0	bacteria	bacteroidetes	bacteroidia	bacteroidales	rikenellaceae	alistipes	alistipes spp.
OTU_1714	3	0	1	0	bacteria	firmicutes	erysipelotrichia	erysipelotrichales	erysipelotrichaceae	allobaculum	allobaculum sp
OTU_1715	0	0	0	0	bacteria	firmicutes	bacilli	lactobacillales	streptococcaceae	streptococcus	streptococcus hyointestinalis
OTU_1716	0	0	0	0	bacteria	firmicutes	erysipelotrichia	erysipelotrichales	erysipelotrichaceae	allobaculum	allobaculum spp.
OTU_1717	1	1	0	2	bacteria	firmicutes	bacilli	lactobacillales	lactobacillaceae	lactobacillus	lactobacillus murinus
OTU_1718	0	0	0	0	bacteria	bacteroidetes	bacteroidia	bacteroidales	porphyromonadaceae	barnesiella	barnesiella spp.
OTU_1719	0	1	0	0	bacteria	firmicutes	erysipelotrichia	erysipelotrichales	erysipelotrichaceae	allobaculum	allobaculum sp
OTU_1720	0	1	0	0	bacteria	firmicutes	erysipelotrichia	erysipelotrichales	erysipelotrichaceae	allobaculum	allobaculum spp.
OTU_1721	0	0	0	0	bacteria	firmicutes	clostridia	clostridiales	lachnospiraceae	roseburia	roseburia spp.
OTU_1722	0	0	0	1	bacteria	firmicutes	clostridia	clostridiales	lachnospiraceae	blautia	blautia spp.
OTU_1723	0	0	0	0	bacteria	firmicutes	bacilli	lactobacillales	lactobacillaceae	lactobacillus	lactobacillus spp.
OTU_1724	0	0	0	0	bacteria	actinobacteria	actinobacteria	coriobacteriales	coriobacteriaceae	enterorhabdus	enterorhabdus spp.
OTU_1725	0	0	0	0	bacteria	firmicutes	clostridia	clostridiales	ruminococcaceae	ruminococcus	ruminococcus spp.
OTU_1726	0	0	0	0	bacteria	firmicutes	clostridia	clostridiales	lachnospiraceae	acetitomaculum	acetitomaculum spp.
OTU_1727	1	0	0	0	bacteria	actinobacteria	actinobacteria	coriobacteriales	coriobacteriaceae	adlercreutzia	adlercreutzia equolifaciens
OTU_1728	0	0	0	0	bacteria	firmicutes	clostridia	clostridiales	lachnospiraceae	roseburia	roseburia spp.
OTU_1729	0	0	0	0	bacteria	bacteroidetes	bacteroidia	bacteroidales	prevotellaceae	prevotella	prevotella spp.
OTU_1730	0	0	0	0	bacteria	firmicutes	erysipelotrichia	erysipelotrichales	erysipelotrichaceae	allobaculum	allobaculum spp.
OTU_1731	0	0	0	0	bacteria	firmicutes	bacilli	lactobacillales	lactobacillaceae	lactobacillus	lactobacillus spp.
OTU_1732	0	0	0	0	bacteria	firmicutes	clostridia	clostridiales	lachnospiraceae	coprococcus	coprococcus spp.
OTU_1733	0	0	0	1	bacteria	firmicutes	erysipelotrichia	erysipelotrichales	erysipelotrichaceae	allobaculum	allobaculum spp.
OTU_1734	0	0	0	0	bacteria	bacteroidetes	bacteroidia	bacteroidales	rikenellaceae	alistipes	alistipes spp.
OTU_1735	0	0	0	0	bacteria	firmicutes	clostridia	clostridiales	clostridiaceae	clostridium	clostridium spp.
OTU_1736	0	0	0	0	bacteria	firmicutes	clostridia	clostridiales	lachnospiraceae	blautia	blautia spp.
OTU_1737	0	0	0	0	bacteria	firmicutes	bacilli	lactobacillales	lactobacillaceae	lactobacillus	lactobacillus spp.
OTU_1738	0	0	0	0	bacteria	firmicutes	clostridia	clostridiales	ruminococcaceae	ruminococcus	ruminococcus spp.
OTU_1740	0	0	0	0	bacteria	firmicutes	clostridia	clostridiales	ruminococcaceae	ruminococcus	ruminococcus spp.
OTU_1741	0	0	0	0	bacteria	firmicutes	clostridia	clostridiales	lachnospiraceae	blautia	ruminococcus gnavus
OTU_1742	0	0	0	0	bacteria	firmicutes	erysipelotrichia	erysipelotrichales	erysipelotrichaceae	allobaculum	allobaculum spp.
OTU_1743	0	0	0	0	bacteria	firmicutes	clostridia	clostridiales	lachnospiraceae	roseburia	roseburia spp.
OTU_1744	0	0	0	0	bacteria	bacteroidetes	bacteroidia	bacteroidales	rikenellaceae	alistipes	alistipes spp.
OTU_1745	0	0	0	0	bacteria	actinobacteria	actinobacteria	actinomycetales	micrococcaceae	arthrobacter	arthrobacter spp.
OTU_1746	0	0	5	0	bacteria	proteobacteria	gammaproteobacteria	xanthomonadales	xanthomonadaceae	stenotrophomonas	stenotrophomonas maltophilia
OTU_1747	0	0	0	0	bacteria	firmicutes	clostridia	clostridiales	lachnospiraceae	roseburia	roseburia spp.
OTU_1748	0	0	0	0	bacteria	bacteroidetes	bacteroidia	bacteroidales	porphyromonadaceae	barnesiella	barnesiella spp.
OTU_1749	0	0	0	0	bacteria	actinobacteria	actinobacteria	coriobacteriales	coriobacteriaceae	enterorhabdus	enterorhabdus spp.
OTU_1750	0	0	0	0	bacteria	firmicutes	clostridia	clostridiales	lachnospiraceae	oribacterium	oribacterium spp.
OTU_1751	0	0	0	0	bacteria	tenericutes	mollicutes	anaeroplasmatales	anaeroplasmataceae	anaeroplasma	anaeroplasma spp.
OTU_1752	0	0	0	1	bacteria	firmicutes	clostridia	clostridiales	lachnospiraceae	anaerostipes	anaerostipes spp.
OTU_1753	0	0	0	0	bacteria	firmicutes	clostridia	clostridiales	ruminococcaceae	ruminococcus	ruminococcus spp.
OTU_1754	0	0	0	0	bacteria	firmicutes	erysipelotrichia	erysipelotrichales	erysipelotrichaceae	allobaculum	allobaculum spp.
OTU_1755	0	0	0	0	bacteria	firmicutes	bacilli	lactobacillales	lactobacillaceae	lactobacillus	lactobacillus spp.
OTU_1756	1	0	0	0	bacteria	firmicutes	clostridia	clostridiales	lachnospiraceae	blautia	blautia spp.
OTU_1757	0	0	0	0	bacteria	firmicutes	clostridia	clostridiales	lachnospiraceae	blautia	blautia spp.
OTU_1758	0	0	0	0	bacteria	bacteroidetes	bacteroidia	bacteroidales	rikenellaceae	alistipes	alistipes spp.
OTU_1759	0	0	0	0	bacteria	firmicutes	clostridia	clostridiales	ruminococcaceae	ruminococcus	ruminococcus spp.
OTU_1760	0	0	0	0	bacteria	firmicutes	clostridia	clostridiales	lachnospiraceae	oribacterium	oribacterium spp.
OTU_1761	0	0	0	0	bacteria	bacteroidetes	bacteroidia	bacteroidales	bacteroidaceae	bacteroides	bacteroides acidifaciens
OTU_1762	2	0	0	0	bacteria	firmicutes	erysipelotrichia	erysipelotrichales	erysipelotrichaceae	allobaculum	allobaculum sp
OTU_1763	0	0	0	0	bacteria	firmicutes	clostridia	clostridiales	lachnospiraceae	roseburia	roseburia spp.
OTU_1764	0	0	0	0	bacteria	firmicutes	clostridia	clostridiales	lachnospiraceae	roseburia	roseburia spp.
OTU_1765	0	0	0	0	bacteria	proteobacteria	gammaproteobacteria	enterobacteriales	enterobacteriaceae	escherichia_shigella	escherichia_shigella spp.
OTU_1766	0	0	0	0	bacteria	firmicutes	clostridia	clostridiales	lachnospiraceae	roseburia	roseburia faecis
OTU_1767	0	0	0	1	bacteria	firmicutes	clostridia	clostridiales	lachnospiraceae	coprococcus	coprococcus spp.
OTU_1768	0	0	0	0	bacteria	firmicutes	clostridia	clostridiales	clostridiaceae	clostridium	clostridium spp.
OTU_1769	0	0	0	0	bacteria	firmicutes	clostridia	clostridiales	oscillospiraceae	oscillibacter	oscillibacter spp.
OTU_1770	0	0	0	0	bacteria	firmicutes	clostridia	clostridiales	lachnospiraceae	roseburia	roseburia spp.
OTU_1771	0	1	0	0	bacteria	firmicutes	clostridia	clostridiales	ruminococcaceae	ruminococcus	ruminococcus spp.
OTU_1772	0	0	0	0	bacteria	firmicutes	clostridia	clostridiales	clostridiaceae	clostridium	clostridium spp.
OTU_1773	0	0	0	0	bacteria	firmicutes	clostridia	clostridiales	lachnospiraceae	dorea	dorea spp.
OTU_1774	0	0	0	0	bacteria	firmicutes	clostridia	clostridiales	ruminococcaceae	ruminococcus	ruminococcus spp.
OTU_1775	0	0	0	0	bacteria	actinobacteria	actinobacteria	coriobacteriales	coriobacteriaceae	adlercreutzia	adlercreutzia equolifaciens
OTU_1777	0	1	1	0	bacteria	firmicutes	erysipelotrichia	erysipelotrichales	erysipelotrichaceae	allobaculum	allobaculum spp.
OTU_1779	0	0	0	0	bacteria	bacteroidetes	bacteroidia	bacteroidales	bacteroidaceae	bacteroides	bacteroides spp.
OTU_1780	0	0	0	0	bacteria	firmicutes	erysipelotrichia	erysipelotrichales	erysipelotrichaceae	allobaculum	allobaculum spp.
OTU_1781	0	0	0	0	bacteria	firmicutes	clostridia	clostridiales	ruminococcaceae	ruminococcus	ruminococcus spp.
OTU_1782	0	0	0	0	bacteria	firmicutes	clostridia	clostridiales	lachnospiraceae	roseburia	roseburia spp.
OTU_1783	0	0	0	1	bacteria	firmicutes	clostridia	clostridiales	lachnospiraceae	blautia	blautia spp.
OTU_1784	0	0	0	0	bacteria	bacteroidetes	bacteroidia	bacteroidales	bacteroidaceae	bacteroides	bacteroides uniformis
OTU_1785	0	0	0	0	bacteria	firmicutes	clostridia	clostridiales	lachnospiraceae	roseburia	roseburia spp.
OTU_1786	0	0	0	0	bacteria	bacteroidetes	bacteroidia	bacteroidales	rikenellaceae	alistipes	alistipes spp.
OTU_1787	2	2	0	0	bacteria	firmicutes	erysipelotrichia	erysipelotrichales	erysipelotrichaceae	allobaculum	allobaculum sp
OTU_1788	0	0	0	0	bacteria	bacteroidetes	bacteroidia	bacteroidales	rikenellaceae	alistipes	alistipes spp.
OTU_1789	0	0	0	0	bacteria	bacteroidetes	bacteroidia	bacteroidales	prevotellaceae	paraprevotella	paraprevotella spp.
OTU_1790	0	0	0	0	bacteria	firmicutes	clostridia	clostridiales	ruminococcaceae	anaerotruncus	anaerotruncus spp.
OTU_1791	0	1	0	0	bacteria	firmicutes	clostridia	clostridiales	ruminococcaceae	ruminococcus	ruminococcus spp.
OTU_1792	0	0	0	0	bacteria	firmicutes	clostridia	clostridiales	lachnospiraceae	dorea	dorea spp.
OTU_1793	0	0	0	0	bacteria	firmicutes	erysipelotrichia	erysipelotrichales	erysipelotrichaceae	allobaculum	allobaculum spp.
OTU_1794	0	0	0	5	bacteria	firmicutes	clostridia	clostridiales	lachnospiraceae	blautia	blautia producta
OTU_1795	0	0	0	0	bacteria	firmicutes	clostridia	clostridiales	lachnospiraceae	roseburia	roseburia spp.
OTU_1796	0	0	0	0	bacteria	bacteroidetes	bacteroidia	bacteroidales	porphyromonadaceae	barnesiella	barnesiella spp.
OTU_1797	0	0	0	0	bacteria	firmicutes	clostridia	clostridiales	lachnospiraceae	blautia	blautia spp.
OTU_1798	0	0	0	0	bacteria	firmicutes	clostridia	clostridiales	lachnospiraceae	anaerostipes	anaerostipes spp.
OTU_1799	0	0	0	0	bacteria	firmicutes	clostridia	clostridiales	lachnospiraceae	coprococcus	coprococcus spp.
OTU_1800	0	0	0	0	bacteria	firmicutes	erysipelotrichia	erysipelotrichales	erysipelotrichaceae	allobaculum	allobaculum spp.
OTU_1801	0	0	0	0	bacteria	firmicutes	erysipelotrichia	erysipelotrichales	erysipelotrichaceae	turicibacter	turicibacter spp.
OTU_1804	0	0	1	0	bacteria	firmicutes	bacilli	lactobacillales	aerococcaceae	globicatella	globicatella spp.
OTU_1805	0	0	0	0	bacteria	firmicutes	clostridia	clostridiales	lachnospiraceae	dorea	dorea spp.
OTU_1806	0	0	0	0	bacteria	firmicutes	erysipelotrichia	erysipelotrichales	erysipelotrichaceae	turicibacter	turicibacter spp.
OTU_1807	0	0	0	1	bacteria	actinobacteria	actinobacteria	frankiales	sporichthyaceae	hgci_clade	hgci_clade spp.
OTU_1808	0	0	0	0	bacteria	bacteroidetes	bacteroidia	bacteroidales	bacteroidaceae	bacteroides	bacteroides spp.
OTU_1809	0	0	0	0	bacteria	proteobacteria	alphaproteobacteria	rhodobacterales	rhodobacteraceae	paracoccus	paracoccus alcaliphilus
OTU_1810	0	0	0	0	bacteria	firmicutes	erysipelotrichia	erysipelotrichales	erysipelotrichaceae	allobaculum	allobaculum spp.
OTU_1811	0	0	0	0	bacteria	firmicutes	clostridia	clostridiales	lachnospiraceae	roseburia	roseburia spp.
OTU_1812	0	0	0	0	bacteria	firmicutes	erysipelotrichia	erysipelotrichales	erysipelotrichaceae	allobaculum	allobaculum spp.
OTU_1813	0	0	0	0	bacteria	firmicutes	clostridia	clostridiales	oscillospiraceae	oscillibacter	oscillibacter spp.
OTU_1814	0	0	0	0	bacteria	tenericutes	mollicutes	anaeroplasmatales	anaeroplasmataceae	anaeroplasma	anaeroplasma spp.
OTU_1815	0	0	0	0	bacteria	bacteroidetes	bacteroidia	bacteroidales	porphyromonadaceae	barnesiella	barnesiella spp.
OTU_1816	0	0	0	0	bacteria	tenericutes	mollicutes	anaeroplasmatales	anaeroplasmataceae	anaeroplasma	anaeroplasma spp.
OTU_1817	0	0	0	0	bacteria	firmicutes	clostridia	clostridiales	oscillospiraceae	oscillibacter	oscillibacter spp.
OTU_1818	0	0	0	1	bacteria	firmicutes	clostridia	clostridiales	lachnospiraceae	acetitomaculum	acetitomaculum spp.
OTU_1819	0	0	0	0	bacteria	actinobacteria	actinobacteria	actinomycetales	micrococcaceae	arthrobacter	arthrobacter spp.
OTU_1820	0	0	0	0	bacteria	bacteroidetes	bacteroidia	bacteroidales	prevotellaceae	prevotella	prevotella spp.
OTU_1821	0	0	0	0	bacteria	firmicutes	clostridia	clostridiales	lachnospiraceae	roseburia	roseburia spp.
OTU_1822	0	0	0	0	bacteria	firmicutes	clostridia	clostridiales	ruminococcaceae	ruminococcus	ruminococcus spp.
OTU_1823	0	0	0	0	bacteria	firmicutes	clostridia	clostridiales	ruminococcaceae	ruminococcus	ruminococcus spp.
OTU_1826	0	0	0	0	bacteria	actinobacteria	actinobacteria	coriobacteriales	coriobacteriaceae	enterorhabdus	enterorhabdus spp.
OTU_1827	0	0	0	0	bacteria	firmicutes	bacilli	lactobacillales	enterococcaceae	enterococcus	enterococcus lactis
OTU_1828	0	0	0	0	bacteria	firmicutes	clostridia	clostridiales	lachnospiraceae	roseburia	roseburia spp.
OTU_1829	0	0	3	0	bacteria	firmicutes	clostridia	clostridiales	clostridiaceae	clostridium	clostridium perfringens
OTU_1830	0	0	0	0	bacteria	firmicutes	erysipelotrichia	erysipelotrichales	erysipelotrichaceae	allobaculum	allobaculum spp.
OTU_1831	0	0	0	0	bacteria	firmicutes	erysipelotrichia	erysipelotrichales	erysipelotrichaceae	allobaculum	allobaculum spp.
OTU_1832	0	0	0	0	bacteria	bacteroidetes	bacteroidia	bacteroidales	rikenellaceae	alistipes	alistipes spp.
OTU_1833	0	0	0	0	bacteria	bacteroidetes	bacteroidia	bacteroidales	porphyromonadaceae	barnesiella	barnesiella spp.
OTU_1834	0	0	0	0	bacteria	proteobacteria	alphaproteobacteria	rhodospirillales	rhodospirillaceae	thalassospira	thalassospira spp.
OTU_1835	0	0	0	0	bacteria	bacteroidetes	bacteroidia	bacteroidales	porphyromonadaceae	barnesiella	barnesiella spp.
OTU_1836	0	0	0	0	bacteria	bacteroidetes	bacteroidia	bacteroidales	porphyromonadaceae	barnesiella	barnesiella spp.
OTU_1838	0	0	0	0	bacteria	firmicutes	erysipelotrichia	erysipelotrichales	erysipelotrichaceae	allobaculum	allobaculum spp.
OTU_1839	0	0	0	0	bacteria	tenericutes	mollicutes	anaeroplasmatales	anaeroplasmataceae	anaeroplasma	anaeroplasma spp.
OTU_1840	0	0	0	0	bacteria	firmicutes	clostridia	clostridiales	peptostreptococcaceae	peptoclostridium	clostridium sordellii
OTU_1841	0	0	0	0	bacteria	firmicutes	clostridia	clostridiales	ruminococcaceae	faecalibacterium	faecalibacterium spp.
OTU_1842	0	0	0	0	bacteria	firmicutes	clostridia	clostridiales	ruminococcaceae	ruminococcus	ruminococcus spp.
OTU_1843	0	0	0	0	bacteria	firmicutes	clostridia	clostridiales	lachnospiraceae	anaerostipes	anaerostipes spp.
OTU_1844	0	0	0	0	bacteria	firmicutes	clostridia	clostridiales	ruminococcaceae	faecalibacterium	faecalibacterium spp.
[truncated: 1,337 more rows]

## Sheet: Ileum mucus 16S rRNA gene seq
ileum mucus 16S rRNA gene seq														ileum mucus 16S rRNA gene seq
[truncated: 3,095 more rows]

[truncated: 10 more sheets: Ileum content metaproteomics, Ileum content 16S rRNA gene seq, Cecum metaproteomics, Cecum 16S rRNA gene seq, Cecum metabolomics, Colon mucus 16S rRNA gene seq, Colon content metaproteomics, Colon content metabolomics , Colon content 16S rRNA gene seq, Cecum sorted and whole microbi]
